# Supplementary material for: Fine scale transitions of the microbiota and metabolome along the gastrointestinal tract of herbivorous fishes
Source: Anim Microbiome. 2022 May 23;4:33. doi: 10.1186/s42523-022-00182-z (PMC9128220; doi:10.1186/s42523-022-00182-z)
Supplement: Supplementary file 1 — Additional file 1. Morphological data of dissected nenue. [file 42523_2022_182_MOESM1_ESM.csv]

Additional file 1: Morphological data of dissected nenue.
Sample Code	Date and Time Caught	Taxonomic ID	Sex/Gonads	Total Body Weight (g)	Fork Length (cm)	Total viscera weight (g)	Gonad weight (g)	Total gut length (cm)	Stomach length (cm)	GI (cm)	HG (cm)	Notes
F4	6/12/19 0812	Kyphosus vaigiensis	Unsexed underdeveloped gonads	520	28.5	93	<1	114	7	105.8	8.2	perfect dissection, nice hindgut, pH 9.4 in GI1
F5	6/12/19 0900	Kyphosus vaigiensis	Female	590	29	114	1	108	7	87	14	GI damage 82cm from anus
F6	6/12/19 0922	Kyphosus cinerascens	Male	853	33	103	2	123	6	103.5	14.5	Fat present, GI damage 14cm and 20cm from anus
F7	6/12/19 0950	Kyphosus hawaiiensis		638	29	93	2	122	6	100	16
F8	6/12/19 1015	Kyphosus vaigiensis	Unsexed underdeveloped gonads	348	26.5	36	<1	70	5	55	10
