# Supplementary material for: Fine scale transitions of the microbiota and metabolome along the gastrointestinal tract of herbivorous fishes
Source: Anim Microbiome. 2022 May 23;4:33. doi: 10.1186/s42523-022-00182-z (PMC9128220; doi:10.1186/s42523-022-00182-z)
Supplement: Supplementary file 5 — Additional file 5. Microbial alpha diversity across nenue gut subsections. [file 42523_2022_182_MOESM5_ESM.csv]

Additional file 5: Microbial alpha diversity across nenue gut subsections.
Gut_SubSection	sobs (SE)	shannoneven (SE)	shannon (SE)
ST	552 (85.248)	0.46636675 (.09980)	2.9552845 (.66800)
GI_1	178.25 (39.258)	0.4942725 (.05514)	2.55306275 (.39229)
GI_2	135 (13.577)	0.4603085 (.07554)	2.26415975 (.39868)
GI_3	185.2 (36.933)	0.620467 (.03306)	3.2020584 (.19910)
GI_4	334.8 (58.150)	0.6571872 (.02808)	3.7842528 (.21483)
HG_1	512 (40.886)	0.7678902 (.02928)	4.7785596 (.17595)
HG_2	494.6 (27.631)	0.737967 (.04223)	4.5791184 (.28854)
HG_3	444.4 (33.367)	0.7651296 (.02993)	4.6637196 (.23056)
