# Supplementary material for: Fine scale transitions of the microbiota and metabolome along the gastrointestinal tract of herbivorous fishes
Source: Anim Microbiome. 2022 May 23;4:33. doi: 10.1186/s42523-022-00182-z (PMC9128220; doi:10.1186/s42523-022-00182-z)
Supplement: Supplementary file 7 — Additional file 7. Dispersion results for microbial communities and metabolomes. [file 42523_2022_182_MOESM7_ESM.csv]

Additional file 7: Dispersion results for microbial communities and metabolomes.
Gut_SubSection	16S Unifrac Dispersion (SE)	Metabolomic Bray-Curtis Dispersion (SE)
ST	0.311457094606931 (.04154)	0.451989333440129 (.03518)
GI_1	0.304260355382845 (.05212)	0.302010373608578 (.02656)
GI_2	0.280315150499082 (.02447)	0.309806220168689 (.01421)
GI_3	0.352709041243805 (.05104)	0.251938777669966 (.03495)
GI_4	0.323976087391222 (.03900)	0.387257299535431 (.01758)
HG_1	0.248199342403814 (.03504)	0.451424664823272 (.03276)
HG_2	0.266539461804332 (.04148)	0.449880910116304 (.01614)
HG_3	0.261334457682638 (.04076)	0.463348620842345 (.01095)
