# Supplementary material for: Fine scale transitions of the microbiota and metabolome along the gastrointestinal tract of herbivorous fishes
Source: Anim Microbiome. 2022 May 23;4:33. doi: 10.1186/s42523-022-00182-z (PMC9128220; doi:10.1186/s42523-022-00182-z)
Supplement: Supplementary file 8 — Additional file 8. Pairwise PERMANOVA results for microbial communities. [file 42523_2022_182_MOESM8_ESM.csv]

Additional file 8: Pairwise PERMANOVA results for microbial communities.
pairs	SumsOfSqs	F.Model	R2	p.value	p.adjusted
ST vs GI_1	0.499719716	4.237540333	0.34627386	0.012	0.021411765
ST vs GI_2	0.609169366	5.653433266	0.414066789	0.004	0.021411765
ST vs GI_3	0.886409508	6.567894162	0.421887128	0.002	0.018666667
ST vs GI_4	0.93231475	7.657623473	0.459706841	0.002	0.018666667
ST vs HG_1	1.218228407	12.55765917	0.582514969	0.005	0.021411765
ST vs HG_2	1.117865162	10.81620849	0.545826337	0.004	0.021411765
ST vs HG_3	1.23829098	12.17694128	0.575009446	0.002	0.018666667
GI_1 vs GI_2	0.119045636	0.986044111	0.141144845	0.446	0.520333333
GI_1 vs GI_3	0.320601696	2.083732649	0.229391675	0.067	0.085272727
GI_1 vs GI_4	0.374708286	2.737622571	0.281138702	0.029	0.042736842
GI_1 vs HG_1	0.689207448	6.559744411	0.483766081	0.01	0.021411765
GI_1 vs HG_2	0.61437771	5.426511126	0.436688228	0.01	0.021411765
GI_1 vs HG_3	0.744567874	6.702733281	0.489153014	0.009	0.021411765
GI_2 vs GI_3	0.220891241	1.553044942	0.181578017	0.172	0.209391304
GI_2 vs GI_4	0.362720137	2.896076556	0.292648964	0.023	0.035777778
GI_2 vs HG_1	0.805106857	8.616486852	0.551755778	0.013	0.021411765
GI_2 vs HG_2	0.720512975	7.092392268	0.50327809	0.011	0.021411765
GI_2 vs HG_3	0.877524291	8.823244831	0.557612862	0.013	0.021411765
GI_3 vs GI_4	0.117682966	0.765822667	0.087364609	0.594	0.66528
GI_3 vs HG_1	0.588114421	4.673612999	0.368767217	0.011	0.021411765
GI_3 vs HG_2	0.535337841	4.026008734	0.334775138	0.008	0.021411765
GI_3 vs HG_3	0.671965845	5.125481459	0.390498549	0.007	0.021411765
GI_4 vs HG_1	0.274527338	2.473782853	0.236188098	0.033	0.0462
GI_4 vs HG_2	0.253288783	2.144563797	0.211400297	0.038	0.050666667
GI_4 vs HG_3	0.35936197	3.091539153	0.278729499	0.007	0.021411765
HG_1 vs HG_2	0.013408974	0.148533285	0.018228223	0.928	0.928
HG_1 vs HG_3	0.015811554	0.17884554	0.021866844	0.901	0.928
HG_2 vs HG_3	0.018289035	0.19142474	0.023368919	0.868	0.928
