# Supplementary material for: Fine scale transitions of the microbiota and metabolome along the gastrointestinal tract of herbivorous fishes
Source: Anim Microbiome. 2022 May 23;4:33. doi: 10.1186/s42523-022-00182-z (PMC9128220; doi:10.1186/s42523-022-00182-z)
Supplement: Supplementary file 9 — Additional file 9. Pairwise PERMANOVA results for metabolomes. [file 42523_2022_182_MOESM9_ESM.csv]

Additional file 9: Pairwise PERMANOVA results for metabolomes.
pairs	SumsOfSqs	F.Model	R2	p.value	p.adjusted
GI_1 vs GI_2	0.179842105	1.420464124	0.19142524	0.192	0.2688
GI_1 vs GI_3	0.186328685	1.631445213	0.246016541	0.109	0.176842105
GI_1 vs GI_4	0.360173552	2.23249035	0.241808035	0.013	0.0532
GI_1 vs HG_1	0.657343968	3.254889412	0.317398782	0.034	0.068
GI_1 vs HG_2	0.748318803	3.76721526	0.349878327	0.019	0.0532
GI_1 vs HG_3	0.756102405	3.652262865	0.34286263	0.016	0.0532
GI_1 vs ST	0.710760745	3.538085668	0.370942953	0.033	0.068
GI_2 vs GI_3	0.092228485	0.789502377	0.136367916	0.558	0.62496
GI_2 vs GI_4	0.252089491	1.544710765	0.18077976	0.12	0.176842105
GI_2 vs HG_1	0.577416535	2.832993915	0.288111021	0.029	0.067666667
GI_2 vs HG_2	0.636649368	3.175270364	0.312057592	0.016	0.0532
GI_2 vs HG_3	0.66980708	3.206573256	0.314167466	0.018	0.0532
GI_2 vs ST	0.767615789	3.780211843	0.386516356	0.029	0.067666667
GI_3 vs GI_4	0.148714125	0.935531539	0.134889667	0.404	0.491826087
GI_3 vs HG_1	0.460475117	2.2314606	0.271089265	0.114	0.176842105
GI_3 vs HG_2	0.501800741	2.478185348	0.292301388	0.049	0.091466667
GI_3 vs HG_3	0.526269727	2.479274948	0.292392329	0.009	0.0532
GI_3 vs ST	0.676127055	3.282885331	0.396345621	0.066	0.1155
GI_4 vs HG_1	0.204836725	0.912204817	0.102354562	0.492	0.574
GI_4 vs HG_2	0.274362863	1.237822081	0.133995012	0.231	0.297818182
GI_4 vs HG_3	0.29174586	1.274082885	0.137381011	0.234	0.297818182
GI_4 vs ST	0.668684651	2.947509557	0.296306281	0.013	0.0532
HG_1 vs HG_2	0.041150972	0.159999119	0.019607737	0.987	0.987
HG_1 vs HG_3	0.076085199	0.287623751	0.034705213	0.893	0.961692308
HG_1 vs ST	0.633420649	2.368038286	0.252778459	0.016	0.0532
HG_2 vs HG_3	0.049676103	0.189872497	0.023183816	0.96	0.987
HG_2 vs ST	0.644621767	2.440164599	0.258487506	0.019	0.0532
HG_3 vs ST	0.610286555	2.239134649	0.242353287	0.005	0.0532
