# Supplementary material for: Fine scale transitions of the microbiota and metabolome along the gastrointestinal tract of herbivorous fishes
Source: Anim Microbiome. 2022 May 23;4:33. doi: 10.1186/s42523-022-00182-z (PMC9128220; doi:10.1186/s42523-022-00182-z)
Supplement: Supplementary file 11 — Additional file 11. All microbial ASVs that responded significantly to gut subsection, their FASTA sequences, associated taxonomies, relative abundances in each sample, and the gut module each ASV is enriched in. [file 42523_2022_182_MOESM11_ESM.csv]

Additional file 11: All microbial ASVs that responded significantly to gut subsection, their FASTA sequences, associated taxonomies, relative abundances in each sample, and the gut module each ASV is enriched in.
OTU	refSeq	OTUConTaxonomy	Phylum	Class	Order	Family	Genus	F4_GI_1	F4_GI_2	F4_GI_3	F4_GI_4	F4_HG_1	F4_HG_2	F4_HG_3	F5_GI_1	F5_GI_2	F5_GI_3	F5_GI_4	F5_HG_1	F5_HG_2	F5_HG_3	F6_GI_1	F6_GI_3	F6_GI_4	F6_HG_1	F6_HG_2	F6_HG_3	F7_GI_2	F7_GI_3	F7_GI_4	F7_HG_1	F7_HG_2	F7_HG_3	F8_GI_1	F8_GI_2	F8_GI_3	F8_GI_4	F8_HG_1	F8_HG_2	F8_HG_3	Enriched Module
Otu00003	...........................................................................T--AC-GG-AG-GGT-----GCG-AG-CG-TT-AAT-CGG-AA-TTA-C-T--GG-GC-GT--A-AA-GC-GC-AT-----G-CA-G-G-T-G-------G--T-TT-G-T-T-------AA----G-T-C-A---------G-A-T--G--TG--A-AA-GC--C-C-GG-G-G------CT-C-AA-----------C-C-T-C-G-G-A--A-T-A-G--C-A--T--T-----T--GA-A-A---C--T--G-G--CA--G-A-C-------------------------------------------------------…	Bacteria;Proteobacteria;Gammaproteobacteria;Vibrionales;Vibrionaceae;Vibrionaceae_unclassified;	Proteobacteria	Gammaproteobacteria	Vibrionales	Vibrionaceae	Vibrionaceae_unclassified	0.0623	0.0863	0.04314	0.02086	0.0055	0.00468	0.00172	0.19562	0.32708	0.2684	0.3275	0.1392	0.14046	0.09594	0.0146	0.02204	0.01246	0.00384	4.00E-04	0	0.00508	0.00026	0.00112	0.00024	0	0.00072	0.14846	0.14578	0.09512	0.02448	0.01874	0.01652	0.00786	Early-GI
Otu00004	...........................................................................T--AC-GG-AG-GGT-----GCA-AG-CG-TT-AAT-CGG-AA-TAA-C-T--GG-GC-GT--A-AA-GG-GC-AC-----G-CA-G-G-C-G-------G--A-TA-A-A-T-------AA----G-T-G-A---------G-A-T--G--TG--A-AA-TC--C-C-CG-A-G------CT-T-AA-----------C-T-T-G-G-G-A--A-C-T-G--C-A--T--T-----T--CA-T-A---C--T--G-T--TT--A-T-C-------------------------------------------------------…	Bacteria;Proteobacteria;Gammaproteobacteria;Pasteurellales;Pasteurellaceae;Pasteurellaceae_unclassified;	Proteobacteria	Gammaproteobacteria	Pasteurellales	Pasteurellaceae	Pasteurellaceae_unclassified	0.12424	0.0086	0.00052	0.00014	0	0	0.00056	0.13688	4.00E-04	0	0	8.00E-05	0.00018	0	0.0052	0	0	0	0	0	0.00186	0.0011	0.0029	0.002	0.00104	0.00064	0	0	0	0	2.00E-05	4.00E-05	0	Early-GI
Otu00005	...........................................................................T--AC-GT-AG-GTG-----GCA-AG-CG-TT-ATC-CGG-AA-TTA-T-T--GG-GC-GT--A-AA-GA-GC-GC-----G-CA-G-G-T-G-------G--T-TA-A-T-T-------AA----G-T-C-T---------G-A-T--G--TG--A-AA-GC--C-C-AC-G-G------CT-C-AA-----------C-C-G-T-G-G-A--G---G-GT-C-A--T--T-----G--GA-A-A---C--T--G-G--TT--A-A-C-------------------------------------------------------…	Bacteria;Firmicutes;Erysipelotrichia;Erysipelotrichales;Erysipelotrichaceae;Turicibacter;	Firmicutes	Erysipelotrichia	Erysipelotrichales	Erysipelotrichaceae	Turicibacter	0.06088	0.06268	0.1011	0.1153	0.0439	0.04702	0.00506	0.0248	0.11564	0.04892	0.04756	0.04624	0.04032	0.05202	0.05904	0.0739	0.03572	0.01626	0.01428	0.01206	0.06972	0.00576	0.00714	0.00116	0.00048	0.00046	0.03894	0.26882	0.16572	0.12856	0.04586	0.03514	0.023	Early-GI
Otu00015	...........................................................................T--AC-GT-AG-GGG-----GCA-AG-CG-TT-ATC-CGG-AA-TTA-C-T--GG-GC-GT--A-AA-GG-GT-GC-----G-TA-G-G-T-G-------G--T-TT-T-G-C-------AA----G-T-C-A---------G-G-A--G--TG--A-AA-GG--C-T-AC-G-G------CT-C-AA-----------C-C-G-T-A-G-T--A---A-G--C-T--C--T-----T--GA-A-A---C--T--G-T--AA--A-A-C-------------------------------------------------------…	Bacteria;Firmicutes;Clostridia;Clostridiales;Peptostreptococcaceae;Peptostreptococcaceae_unclassified;	Firmicutes	Clostridia	Clostridiales	Peptostreptococcaceae	Peptostreptococcaceae_unclassified	0.04026	0.0698	0.03748	0.04722	0.01216	0.00996	0.00304	0.30868	0.01962	0.0025	0.00168	0.00214	0.00218	0.00258	0	0	0	0	0	0	0.02304	0.02494	0.01058	0.00362	0.00212	0.0011	0.3479	0.24346	0.01722	0.00394	0.01428	0.0303	0.00708	Early-GI
Otu00019	...........................................................................T--AC-GG-AG-GGT-----GCA-AG-CG-TT-AAT-CGG-AA-TCA-C-T--GG-GC-GT--A-AA-GC-GC-TC-----G-TA-G-G-C-T-------G--T-TT-G-G-T-------AA----G-T-C-A---------G-G-G--G--TG--A-AA-GC--C-C-AC-C-G------CT-C-AA-----------C-G-G-T-G-G-A--A-T-T-G--C-C--T--T-----T--GA-T-A---C--T--G-C--TG--G-A-C-------------------------------------------------------…	Bacteria;Proteobacteria;Deltaproteobacteria;Desulfovibrionales;Desulfovibrionaceae;Desulfovibrio;	Proteobacteria	Deltaproteobacteria	Desulfovibrionales	Desulfovibrionaceae	Desulfovibrio	6.00E-05	0	0	0	0.0107	0.0137	0.05154	3.00E-04	0.00034	0.00198	0.00842	0.02138	0.02582	0.02824	0.01886	0.00012	0.00534	0.05148	0.1199	0.03046	0.00024	0	0.00032	0.00728	0.01432	0.01314	0.00016	0	0	0.00274	0.0146	0.01514	0.03818	HG
Otu00025	...........................................................................A--AC-GT-AG-GTC-----ACA-AG-CG-TT-GTC-CGG-AA-TTA-C-T--GG-GT-GT--A-AA-GG-GA-GC-----G-CA-G-G-C-G-------G--G-AA-G-A-T-------AA----G-T-T-G---------G-A-A--G--TG--A-AA-TC--T-A-TG-G-G------CT-C-AA-----------C-C-C-A-T-A-A--A-C-T-G--C-T--T--T-----C--AA-A-A---C--T--A-T--TT--T-T-C-------------------------------------------------------…	Bacteria;Firmicutes;Clostridia;Clostridiales;Ruminococcaceae;Ruminococcaceae_unclassified;	Firmicutes	Clostridia	Clostridiales	Ruminococcaceae	Ruminococcaceae_unclassified	2.00E-05	0	0	0	0.03982	0.03818	0.03904	0.00296	0.00032	0.0076	0.02174	0.0644	0.05468	0.05684	0.00256	0	0.00122	0.0019	0.00042	0.00086	0.00066	0	0.00056	0.02024	0.02254	0.02516	0	2.00E-04	4.00E-05	0.00452	0.02442	0.02338	0.02294	HG
Otu00027	...........................................................................T--AC-GT-AG-GGG-----GCA-AG-CG-TT-ATC-CGG-AA-TTA-T-T--GG-GC-GT--A-AA-GG-GT-GC-----G-TA-G-G-C-G-------G--C-AT-A-T-T-------AA----G-T-C-T---------A-A-G--G--TT--A-AA-GT--G-C-GG-G-G------CT-C-AA-----------C-C-C-C-G-T-G--A---T-G--C-C--T--T-----G--GA-A-A---C--T--G-A--TA--A-G-C-------------------------------------------------------…	Bacteria;Tenericutes;Mollicutes;DMI;DMI_fa;DMI_ge;	Tenericutes	Mollicutes	DMI	DMI_fa	DMI_ge	0	0.00056	0.00836	0.01578	0.02136	0.02266	0.00384	6.00E-04	0.0142	0.01114	0.0116	0.00528	0.00486	0.0043	0	0.00976	0.0079	0.00062	0	0	0	0.07088	0.08942	0.026	0.01432	0.00488	0.00024	0.00024	0.02202	0.04132	0.0061	0.0094	0.00192	Late-GI
Otu00032	...........................................................................T--AC-GT-AG-GGG-----GCT-AG-CG-TT-ATC-CGG-AT-TTA-C-T--GG-GC-GT--A-AA-GG-GT-GC-----G-TA-G-G-T-G-------G--T-TT-T-T-C-------AA----G-T-C-A---------G-G-A--G--TG--A-AA-GG--C-T-AC-G-G------CT-C-AA-----------C-C-G-T-A-G-T--A---A-G--C-T--C--T-----T--GA-A-A---C--T--G-T--TA--A-A-C-------------------------------------------------------…	Bacteria;Firmicutes;Clostridia;Clostridiales;Peptostreptococcaceae;Peptostreptococcaceae_unclassified;	Firmicutes	Clostridia	Clostridiales	Peptostreptococcaceae	Peptostreptococcaceae_unclassified	0.01964	0.0086	0.0071	0.0071	0.0014	0.00156	0.00022	0.01038	0.03434	0.01652	0.01126	0.00446	0.00338	0.00346	0.02206	0.00536	0.01438	0.00808	0.01066	0.0132	0.04358	0.00226	0.00324	0.00046	5.00E-04	0.00022	0.00246	0.00804	0.0195	0.00886	0.00066	0.00036	0.00022	Early-GI
Otu00040	...........................................................................T--AC-AG-AG-GTC-----TCA-AG-CG-TT-GTT-CGG-AA-TCA-C-T--GG-GC-GT--A-AA-GG-GT-AC-----G-TA-G-G-C-G-------G--C-GT-T-A-T-------AA----G-T-C-G---------T-G-C--G--TG--A-AA-GG--C-A-GG-G-G------CT-C-AA-----------C-C-T-C-T-G-G--A-G-T-G--C-G--C--A-----T--GA-T-A---C--T--G-T--AA--T-G-C-------------------------------------------------------…	Bacteria;Verrucomicrobia;Verrucomicrobiae;Verrucomicrobiales;Akkermansiaceae;Akkermansia;	Verrucomicrobia	Verrucomicrobiae	Verrucomicrobiales	Akkermansiaceae	Akkermansia	0.00012	0	0	0	0.01018	0.00852	0.0169	0.00186	0.00026	0.00208	0.00598	0.02098	0.018	0.02712	0.00042	0	0	0	0	0	0.00042	0	0	0.00368	0.00546	0.00578	0.00024	0	0	0.0088	0.02868	0.02172	0.03904	HG
Otu00047	...........................................................................T--AC-GG-AG-GAT-----TCA-AG-CG-TT-ATC-CGG-AT-TTA-T-T--GG-GT-TT--A-AA-GG-GT-GC-----G-TA-G-G-C-G-------G--T-TT-T-A-T-------AA----G-T-T-A---------G-A-G--G--TG--A-AA-TA--T-C-GG-G-G------CT-C-AA-----------C-C-C-C-G-A-A--A-C-T-G--C-C--T--C-----T--AA-T-A---C--T--G-T--AG--A-A-C-------------------------------------------------------…	Bacteria;Bacteroidetes;Bacteroidia;Bacteroidales;Rikenellaceae;Alistipes;	Bacteroidetes	Bacteroidia	Bacteroidales	Rikenellaceae	Alistipes	0	0	0	0	0.0214	0.01676	0.01854	0.00174	0.00018	0.00132	0.00456	0.01034	0.01318	0.01136	0.00152	0	0.01108	0.00434	0.00054	0.00058	0.00022	0	0.00162	0.02176	0.02076	0.02114	0	4.00E-05	0	0.0036	0.00964	0.00992	0.01176	HG
Otu00057	...........................................................................T--AC-AG-AG-GTC-----TCA-AG-CG-TT-GTT-CGG-AA-TCA-C-T--GG-GC-GT--A-AA-GG-GT-AC-----G-TA-G-G-C-G-------G--C-AT-C-A-T-------AA----G-T-C-G---------T-G-C--G--TG--A-AA-GG--C-A-GG-G-G------CT-C-AA-----------C-C-T-C-T-G-G--A-G-T-G--C-G--C--A-----T--GA-T-A---C--T--G-T--GA--T-G-C-------------------------------------------------------…	Bacteria;Verrucomicrobia;Verrucomicrobiae;Verrucomicrobiales;Akkermansiaceae;Akkermansia;	Verrucomicrobia	Verrucomicrobiae	Verrucomicrobiales	Akkermansiaceae	Akkermansia	0	0	0	0	0.0011	0.00114	0.0022	0.00168	0	7.00E-04	0.00194	0.00602	0.0059	0.00852	0	0	0	0	0	0	0	0	0.00128	0.02634	0.0405	0.04514	0	0.00012	0	0.00146	0.005	0.00384	0.0084	HG
Otu00058	...........................................................................T--AC-GG-AG-GAT-----TCA-AG-CG-TT-ATC-CGG-AT-TTA-T-T--GG-GT-TT--A-AA-GG-GT-GC-----G-TA-G-G-C-G-------G--T-TT-G-A-T-------AA----G-T-T-A---------G-A-G--G--TT--A-AA-TG--T-C-GG-G-G------CT-C-AA-----------C-C-C-C-G-T-G--C-C-T-G--C-C--T--C-----T--AA-T-A---C--T--G-T--TA--G-A-C-------------------------------------------------------…	Bacteria;Bacteroidetes;Bacteroidia;Bacteroidales;Rikenellaceae;Alistipes;	Bacteroidetes	Bacteroidia	Bacteroidales	Rikenellaceae	Alistipes	0	0	0	0	0.00128	0.00126	0.00214	0	0	0.00024	0.00026	0.0012	0.00102	0.00122	0	0	0	0	0	0	0	0	0.00146	0.026	0.0278	0.02608	0	0	0	0.00062	0.00106	0.00266	0.00342	HG
Otu00059	...........................................................................T--AC-GG-AG-ACT-----GCG-AG-CG-TT-ACT-CGG-AT-TCA-C-T--GG-GC-GT--A-AA-GG-GA-GC-----G-CA-G-G-C-G-------G--T-TG-T-A-T-------GT----G-T-T-G---------A-T-T--G--TG--A-AA-TC--T-C-GG-G-G------CT-C-AA-----------C-T-C-C-G-A-A--A-C-T-G--C-A--G--T-----C--AA-A-A---C--T--A-T--AC--A-A-C-------------------------------------------------------…	Bacteria;Bacteria_unclassified;Bacteria_unclassified;Bacteria_unclassified;Bacteria_unclassified;Bacteria_unclassified;	Bacteria_unclassified	Bacteria_unclassified	Bacteria_unclassified	Bacteria_unclassified	Bacteria_unclassified	8.00E-05	0	0	0	0.02304	0.01814	0.0192	0	2.00E-04	0.0013	0.00432	0.01362	0.01652	0.01336	3.00E-04	0	0	0	0	0	0.00026	0	0.00026	0.01312	0.01008	0.00924	0	0	0	0.002	0.01518	0.01528	0.0063	HG
Otu00061	...........................................................................A--AC-GT-AG-GTC-----ACA-AG-CG-TT-GTC-CGG-AA-TTA-C-T--GG-GT-GT--A-AA-GG-GA-GC-----G-CA-G-G-C-G-------G--G-AA-G-A-T-------AA----G-T-T-G---------G-A-A--G--TG--A-AA-TC--T-A-TG-G-G------CT-C-AA-----------C-C-C-A-T-A-A--A-C-T-G--C-T--T--T-----C--AA-A-A---C--T--A-T--TT--T-T-C-------------------------------------------------------…	Bacteria;Firmicutes;Clostridia;Clostridiales;Ruminococcaceae;Ruminococcaceae_unclassified;	Firmicutes	Clostridia	Clostridiales	Ruminococcaceae	Ruminococcaceae_unclassified	0	0	0	0	0.00812	0.00818	0.01084	0.00064	6.00E-05	0.00312	0.00958	0.03014	0.02334	0.02614	0.00286	0	0.00858	0.00608	0.0015	0.00264	0.00014	0	0.00044	0.0105	0.0121	0.01236	0	0	0	0.00088	0.00532	0.00598	0.00544	HG
Otu00062	...........................................................................T--AC-GT-AG-GGA-----GCA-AG-CG-TT-GTC-CGG-AA-TGA-C-T--GG-GC-GT--A-AA-GG-GT-GC-----G-TA-G-G-T-G-------G--C-TA-GTT-T-------AA----G-T-C-A---------G-T-A--G--TG--A-AA-TT--C-C-GA-G-G------CT-C-AA-----------C-C-T-C-G-G-C--G-C-T-A--C-T--A--C-----T--GA-T-A---C--T--A-T--CT--A-G-C-------------------------------------------------------…	Bacteria;Firmicutes;Clostridia;Clostridiales;Clostridiales_vadinBB60_group;Clostridiales_vadinBB60_group_ge;	Firmicutes	Clostridia	Clostridiales	Clostridiales_vadinBB60_group	Clostridiales_vadinBB60_group_ge	0	0	0	0	0.0131	0.0092	0.01944	0	4.00E-05	0.00086	0.00336	0.00826	0.01014	0.00904	0.00034	0	0.00138	0.0017	0.00444	0.00404	0.00018	0	0.00118	0.02702	0.02522	0.0266	0	0	0	0.00448	0.02002	0.02366	0.02398	HG
Otu00063	...........................................................................T--AC-GT-AG-GGG-----GCA-AG-CG-TT-ATC-CGG-AT-TTA-C-T--GG-GT-GT--A-AA-GG-GA-GC-----G-TA-G-A-C-G-------G--T-TG-T-G-T-------AA----G-T-C-A---------G-A-T--G--TG--A-AA-GC--C-C-GG-G-G------CT-C-AA-----------C-C-C-C-G-G-G--A-C-T-G--C-A--T--T-----T--GA-A-A---C--T--G-T--GC--A-A-C-------------------------------------------------------…	Bacteria;Firmicutes;Clostridia;Clostridiales;Lachnospiraceae;Lachnospiraceae_unclassified;	Firmicutes	Clostridia	Clostridiales	Lachnospiraceae	Lachnospiraceae_unclassified	0	0	0	0	0.00318	0.00286	0.0052	0.0019	0	0.0019	0.00522	0.01138	0.0137	0.01434	0.0033	0.00068	0.007	0.0167	0.01306	0.01166	0	0	0	0.00796	0.01076	0.01298	0	0	0	0.00222	0.007	0.00626	0.01258	HG
Otu00069	...........................................................................T--AC-AT-AG-GGA-----GCA-AG-CG-TT-GTC-CGG-AT-TTA-C-T--GG-GT-GT--A-AA-GG-GT-GC-----G-TA-G-G-C-G-------G--C-TT-T-G-T-------AA----G-T-C-A---------G-A-A--G--TG--A-AA-TC--T-A-GG-G-G------CT-C-AA-----------C-C-C-C-T-A-A--A-C-T-G--C-T--T--T-----T--GA-A-A---C--T--A-T--AA--A-G-C-------------------------------------------------------…	Bacteria;Firmicutes;Clostridia;Clostridiales;Ruminococcaceae;Ruminiclostridium_5;	Firmicutes	Clostridia	Clostridiales	Ruminococcaceae	Ruminiclostridium_5	0	0	0	0	0.00634	0.00518	0.00708	0	8.00E-05	0.00158	0.00478	0.01092	0.01564	0.012	0.0013	0	0.00174	0.00206	0.00126	0.00098	0.00016	0	0.00032	0.00946	0.01344	0.01888	0	0	0	0.00278	0.01088	0.00882	0.0186	HG
Otu00072	...........................................................................T--AC-GT-AG-GGG-----GCA-AG-CG-TT-ATC-CGG-AT-TTA-C-T--GG-GT-GT--A-AA-GG-GA-GC-----G-TA-G-A-C-G-------G--T-AT-A-A-T-------AA----G-T-C-A---------G-A-T--G--TG--A-AA-GC--C-C-AG-G-G------CT-C-AA-----------C-C-C-T-G-G-G--A-C-T-G--C-A--T--T-----T--GA-A-A---C--T--A-T--TA--A-A-C-------------------------------------------------------…	Bacteria;Firmicutes;Clostridia;Clostridiales;Lachnospiraceae;Lachnospiraceae_unclassified;	Firmicutes	Clostridia	Clostridiales	Lachnospiraceae	Lachnospiraceae_unclassified	0	0	0	0	0	0	0	0.00064	0	0.00156	0.00606	0.01018	0.00768	0.01024	0.00386	0.00072	0.0068	0.0171	0.004	0.00488	0.00036	0	0	0.00696	0.007	0.0066	0	0	0	4.00E-04	0.00306	0.00306	0.02918	HG
Otu00079	...........................................................................T--AC-GT-AG-GTG-----GCG-AG-CG-TT-GTC-CGG-AA-TTA-C-T--GG-GT-GT--A-AA-GG-GA-GC-----G-CA-G-G-C-G-------G--G-AC-T-G-T-------AA----G-T-T-G---------G-A-T--G--TG--A-AA-TA--C-C-GT-A-G------CT-C-AA-----------C-T-A-C-G-G-A--G-C-T-G--C-A--T--C-----C--AA-A-A---C--T--A-T--AG--T-T-C-------------------------------------------------------…	Bacteria;Firmicutes;Clostridia;Clostridiales;Ruminococcaceae;Ruminococcaceae_ge;	Firmicutes	Clostridia	Clostridiales	Ruminococcaceae	Ruminococcaceae_ge	0	0	0	0	0.01348	0.0135	0.01732	0	0	0.00046	0.0011	0.00474	0.00506	0.00522	0.00254	0	0.00172	0.00192	0.00058	0.00082	8.00E-05	0	0.00028	0.00538	0.006	0.00734	0	4.00E-05	0	0.00204	0.00938	0.0058	0.0141	HG
Otu00081	...........................................................................T--AC-GT-AG-GTG-----GCA-AG-CG-TT-GTC-CGG-AT-TTA-C-T--GG-GC-GT--A-AA-GG-GA-GC-----G-TA-G-G-T-G-------G--A-CT-T-T-T-------AA----G-T-G-A---------G-A-T--G--TG--A-AA-TA--C-C-CG-A-G------CT-C-AA-----------C-T-T-G-G-G-T--G-C-T-G--C-A--T--T-----T--CA-A-A---C--T--G-G--AA--G-T-C-------------------------------------------------------…	Bacteria;Firmicutes;Clostridia;Clostridiales;Clostridiaceae_1;Clostridiaceae_1_unclassified;	Firmicutes	Clostridia	Clostridiales	Clostridiaceae_1	Clostridiaceae_1_unclassified	0.00064	0.0012	0.00232	0.00292	0.00028	2.00E-04	0.00016	0.00142	0.00506	0.00306	0.00286	0.00244	0.00188	0.00356	0.0056	0.021	0.00804	0.0035	0.00184	0.00384	0.00428	3.00E-04	0.00088	0	0	0	0.00034	0.00644	0.02834	0.03714	0.00594	0.00252	0.00158	Late-GI
Otu00082	...........................................................................T--AC-GT-AG-GGG-----GCA-AG-CG-TT-ATC-CGG-AA-TTA-T-T--GG-GC-GT--A-AA-GG-GT-GC-----G-TA-G-G-C-G-------G--C-AT-A-G-T-------AA----G-T-C-T---------G-A-G--G--TT--A-AA-GT--G-C-GG-G-G------CT-C-AA-----------C-C-C-C-G-T-G--A---T-G--C-C--T--T-----G--GA-A-A---C--T--G-C--TA--A-G-C-------------------------------------------------------…	Bacteria;Tenericutes;Mollicutes;DMI;DMI_fa;DMI_ge;	Tenericutes	Mollicutes	DMI	DMI_fa	DMI_ge	0	0	0.00056	0.00054	0.00048	0	0	0	0	0	1.00E-04	2.00E-04	0.00014	0.00016	0	0.00152	0.00192	0.00018	0	0	0	0.0441	0.03314	0.00796	0.00406	0.00148	0	0.00266	0.01572	0.00886	0.00078	0.00076	0.00022	Late-GI
Otu00083	...........................................................................T--AC-GG-AG-GAT-----TCA-AG-CG-TT-ATC-CGG-AT-TTA-T-T--GG-GT-TT--A-AA-GG-GT-GC-----G-TA-G-G-C-G-------G--T-TT-G-A-T-------AA----G-T-T-A---------G-A-G--G--TG--A-AA-TC--T-C-GG-A-G------CT-C-AA-----------C-T-C-C-G-A-A--A-C-T-G--C-C--T--C-----T--AA-T-A---C--T--G-T--CG--A-G-C-------------------------------------------------------…	Bacteria;Bacteroidetes;Bacteroidia;Bacteroidales;Rikenellaceae;Alistipes;	Bacteroidetes	Bacteroidia	Bacteroidales	Rikenellaceae	Alistipes	0	0	0	0	0.01026	0.00968	0.01528	0	0	0	0	0	0.00102	0.00092	0	0	0	0.00112	0.00216	0.00274	0	0	0	0.00688	0.0091	0.0102	0	0	0	0.00152	0.0026	0.00202	0.00282	HG
Otu00087	...........................................................................T--AC-GT-AG-GTG-----GCG-AG-CG-TT-GTT-CGG-AT-TTA-T-T--GG-GC-GT--A-AA-GG-AT-CC-----G-CA-G-G-A-G-------G--T-CT-G-T-T-------AAA-----A-T-T---------G-G-G--G--TG--A-AA-TG--C-C-GA-A-G------CT-C-AA-----------C-T-T-C-G-G-A--A-C-T-G--C-C--T--T-----G--AT-G-A---C--T--G-A--TA--G-A-C-------------------------------------------------------…	Bacteria;Lentisphaerae;Lentisphaeria;Victivallales;Victivallaceae;Victivallaceae_ge;	Lentisphaerae	Lentisphaeria	Victivallales	Victivallaceae	Victivallaceae_ge	6.00E-05	0	0	0	0.00812	0.00536	0.00948	0	4.00E-05	0.00032	0.00208	0.00538	0.0065	0.00492	0.00542	0	0.00162	0.00756	0.00306	0.0076	6.00E-05	0	1.00E-04	0.00594	0.0046	0.00542	0	0	0	0.00178	0.0116	0.01368	0.00774	HG
Otu00089	...........................................................................T--AC-GG-AG-GAT-----TCG-AG-CG-TT-ATC-CGG-AT-TTA-T-T--GG-GT-TT--A-AA-GG-GT-GC-----G-TA-G-G-C-G-------G--T-TT-T-A-T-------AA----G-T-T-A---------G-A-G--G--TT--A-AA-TG--T-C-GG-G-G------CT-C-AA-----------C-C-C-C-G-T-G--C-C-T-G--C-C--T--C-----T--AA-T-A---C--T--G-T--AT--A-A-C-------------------------------------------------------…	Bacteria;Bacteroidetes;Bacteroidia;Bacteroidales;Rikenellaceae;Rikenellaceae_unclassified;	Bacteroidetes	Bacteroidia	Bacteroidales	Rikenellaceae	Rikenellaceae_unclassified	4.00E-05	0	0	0	0.00818	0.00548	0.00698	0.00054	8.00E-05	0.00096	0.00312	0.00828	0.0091	0.0063	0.00062	0	0	4.00E-04	0.00022	0.00028	0	0	0.00026	0.00274	0.0024	0.00226	0	0	0	0.00548	0.02028	0.01828	0.01554	HG
Otu00090	...........................................................................T--AC-GG-AG-GGT-----GCA-AG-CG-TT-ATC-CGG-AT-TTA-T-T--GG-GT-TT--A-AA-GG-GT-GC-----G-TA-G-G-C-T-------G--T-TA-G-A-T-------AA----G-T-C-A---------G-T-G--G--TG--A-AA-TA--C-C-TG-A-G------CT-C-AA-----------C-T-T-A-G-G-G--G-C-T-G--C-C--A--T-----T--GA-T-A---C--T--G-T--CT--A-G-C-------------------------------------------------------…	Bacteria;Bacteroidetes;Bacteroidia;Bacteroidales;Rikenellaceae;dgA-11_gut_group;	Bacteroidetes	Bacteroidia	Bacteroidales	Rikenellaceae	dgA-11_gut_group	0	0	0	0	0.00156	0.00146	0.00194	0	0	0.00072	0.00246	0.00702	0.00668	0.00728	0	0	0	0	0	0	6.00E-05	0	0.00038	0.00952	0.00814	0.01	0	0	0	0	0.0016	0.00162	0.00238	HG
Otu00091	...........................................................................T--AC-GT-AG-GTG-----GCA-AG-CG-TT-ATC-CGG-AT-TTA-C-T--GG-GT-GT--A-AA-GG-GC-GT-----G-TA-G-G-C-G-------G--G-AC-T-G-C-------AA----G-T-C-A---------G-A-T--G--TG--A-AA-TT--C-C-AG-G-G------CT-C-AA-----------C-C-C-T-G-G-A--C-C-T-G--C-A--T--T-----T--GA-A-A---C--T--G-T--AG--T-T-C-------------------------------------------------------…	Bacteria;Firmicutes;Clostridia;Clostridiales;Ruminococcaceae;Ruminococcaceae_unclassified;	Firmicutes	Clostridia	Clostridiales	Ruminococcaceae	Ruminococcaceae_unclassified	0	0	0	0	0.00524	0.00468	0.00876	0.00126	0.00012	0.0013	0.0054	0.01336	0.0125	0.01788	0.00072	0	0	0	0	0	0.00028	0	2.00E-04	0.00696	0.00734	0.00826	0	0.00014	0	0.0024	0.0118	0.01292	0.0133	HG
Otu00092	...........................................................................T--AC-GT-AG-GGG-----GCA-AG-CG-TT-ATC-CGG-AA-TTA-C-T--GG-GC-GT--A-AA-GG-GT-GC-----G-TA-G-G-T-G-------G--T-TT-T-A-C-------AA----G-T-C-A---------G-G-A--G--TG--A-AA-GG--C-T-AC-G-G------CT-C-AA-----------C-C-G-T-A-G-T--A---A-G--C-T--C--T-----T--GA-A-A---C--T--G-T--AA--A-A-C-------------------------------------------------------…	Bacteria;Firmicutes;Clostridia;Clostridiales;Peptostreptococcaceae;Peptostreptococcaceae_unclassified;	Firmicutes	Clostridia	Clostridiales	Peptostreptococcaceae	Peptostreptococcaceae_unclassified	0.00596	0.00272	0.00078	7.00E-04	0	0	0	0.0539	0.02168	0.00384	0.00218	0	0	0	0.00802	0.00638	0.00078	0.00072	0.0017	0.00492	0	0.00138	0	0	0	0	0.0045	0.00318	0.00116	0.00096	0.00122	0.00258	0.00052	Early-GI
Otu00094	...........................................................................T--AC-GG-AG-GAT-----TCA-AG-CG-TT-ATC-CGG-AT-TTA-T-T--GG-GT-TT--A-AA-GG-GT-GC-----G-TA-G-G-C-G-------G--T-TT-G-A-T-------AA----G-T-T-A---------G-A-G--G--TG--A-AA-TC--T-C-GG-A-G------CT-C-AA-----------C-T-C-C-G-A-A--A-C-T-G--C-C--T--C-----T--AA-T-A---C--T--G-T--CG--A-G-C-------------------------------------------------------…	Bacteria;Bacteroidetes;Bacteroidia;Bacteroidales;Rikenellaceae;Alistipes;	Bacteroidetes	Bacteroidia	Bacteroidales	Rikenellaceae	Alistipes	0	0	0	0	0.0074	0.007	0.01792	0.00084	0	0.00186	0.00454	0.00836	0.01034	0.0081	0.00134	0	0.0055	0.00462	0.0014	0.00222	0	0	0.0038	0.00592	0.00808	0.0075	0	0	0	0.00316	0.00544	0.00472	0.00834	HG
Otu00095	...........................................................................T--AC-GT-AG-GGA-----GCA-AG-CG-TT-GTC-CGG-AT-TTA-C-T--GG-GT-GT--A-AA-GG-GC-GT-----G-TA-G-G-C-G-------G--A-GA-C-G-T-------AA----G-T-C-A---------G-A-A--G--TG--A-AA-TC--T-C-GG-G-G------CT-C-AA-----------C-C-C-C-G-A-A--A-C-T-G--C-T--T--T-----T--GA-A-A---C--T--A-C--GT--C-C-C-------------------------------------------------------…	Bacteria;Firmicutes;Clostridia;Clostridiales;Ruminococcaceae;Ruminococcaceae_unclassified;	Firmicutes	Clostridia	Clostridiales	Ruminococcaceae	Ruminococcaceae_unclassified	0	0	0	0	0.0038	0.00392	0.00644	0.00042	6.00E-05	0.0016	0.00698	0.01746	0.01724	0.02094	0	0	0	0	0.00046	0	0.00016	0	0.00018	0.00428	0.00768	0.0094	0	0	0	0.00158	0.00628	0.00482	0.01218	HG
Otu00097	...........................................................................T--AC-GG-AG-GAT-----TCA-AG-CG-TT-ATC-CGG-AT-TTA-T-T--GG-GT-TT--A-AA-GG-GT-GC-----G-TA-G-G-C-G-------G--T-TT-G-A-T-------AA----G-T-T-A---------G-A-G--G--TG--A-AA-TC--T-C-GG-A-G------CT-C-AA-----------C-T-C-C-G-A-A--A-C-T-G--C-C--T--C-----T--AA-T-A---C--T--G-T--CG--A-G-C-------------------------------------------------------…	Bacteria;Bacteroidetes;Bacteroidia;Bacteroidales;Rikenellaceae;Alistipes;	Bacteroidetes	Bacteroidia	Bacteroidales	Rikenellaceae	Alistipes	0	0	0	0	0.01572	0.01222	0.02146	0	0	0	0.00136	0.0025	0.003	0.00232	0	0	0	0.00072	0	0	0	0	0	0.00182	0.0027	0.00294	0	0	0	0.00348	0.00862	0.0082	0.0116	HG
Otu00100	...........................................................................T--AC-GT-AA-GGG-----ACG-AG-CG-TT-ATT-CGG-AA-TTA-C-T--GG-GC-GT--A-AA-GG-GC-GT-----G-TA-G-G-C-G-------G--T-TA-A-T-T-------AG----G-C-T-G---------A-G-T--G--TT--A-AA-GA--C-T-GG-G-G------CT-C-AA-----------C-T-C-C-A-G-A--A-G-G-G--C-A--T--T-----C--AG-A-A---C--C--G-G--TT--G-A-C-------------------------------------------------------…	Bacteria;Spirochaetes;Spirochaetia;Brevinematales;Brevinemataceae;Brevinema;	Spirochaetes	Spirochaetia	Brevinematales	Brevinemataceae	Brevinema	0.00432	0.01846	0.02564	0.01568	0.00458	0.00482	0.00078	0.00172	0.0064	0.0215	0.0042	0.00074	8.00E-04	0.00038	0	0	0	0	0	0	0	0.00044	0.00134	1.00E-04	0	0	0	0	0.01888	0.02368	0.00042	8.00E-04	0.00016	Late-GI
Otu00104	...........................................................................T--AC-GG-AG-GAT-----TCG-AG-CG-TT-ATC-CGG-AT-TTA-T-T--GG-GT-TT--A-AA-GG-GT-GC-----G-TA-G-G-C-G-------G--T-TT-T-A-T-------AA----G-T-T-A---------G-A-G--G--TT--A-AA-TG--T-C-GG-G-G------CT-C-AA-----------C-C-C-C-G-T-G--C-C-T-G--C-C--T--C-----T--AA-T-A---C--T--G-T--AT--A-A-C-------------------------------------------------------…	Bacteria;Bacteroidetes;Bacteroidia;Bacteroidales;Rikenellaceae;Alistipes;	Bacteroidetes	Bacteroidia	Bacteroidales	Rikenellaceae	Alistipes	0	0	0	0	0.00998	0.00774	0.01118	0.00082	0	0.00116	0.0027	0.00558	0.00546	0.0058	0.00036	0	0	0	0	0	2.00E-04	0	0.00016	0.00536	0.00392	0.00364	0	0	0	0.00306	0.0075	0.00682	0.00756	HG
Otu00105	...........................................................................T--AC-GG-AG-GAT-----TCA-AG-CG-TT-ATC-CGG-AT-TTA-T-T--GG-GT-TT--A-AA-GG-GT-GC-----G-TA-G-G-C-G-------G--T-TT-G-A-T-------AA----G-T-T-A---------G-A-G--G--TG--A-AA-TC--T-C-GG-A-G------CT-C-AA-----------C-T-C-C-G-A-A--A-C-T-G--C-C--T--C-----T--AA-T-A---C--T--G-T--CG--A-A-C-------------------------------------------------------…	Bacteria;Bacteroidetes;Bacteroidia;Bacteroidales;Rikenellaceae;Alistipes;	Bacteroidetes	Bacteroidia	Bacteroidales	Rikenellaceae	Alistipes	0	0	0	0	0.0066	0.00478	0.00918	0	0	0.0013	0.00224	0.00592	0.006	0.00514	0	0	0	0	0	0	0	0	0	0.0015	0.0019	0.00194	0	0	0	0.00356	0.00874	0.0087	0.0093	HG
Otu00107	...........................................................................T--AC-GG-AG-GGT-----GCG-AG-CG-TT-AAT-CGG-AA-TTA-C-T--GG-GC-GT--A-AA-GC-GC-AT-----G-CA-G-G-T-G-------G--T-TT-G-T-T-------AA----G-T-C-A---------G-A-T--G--TG--A-AA-GC--C-C-GG-G-G------CT-C-AA-----------C-C-T-C-G-G-A--A-T-A-G--C-A--T--T-----T--GA-A-A---C--T--G-G--CA--G-A-C-------------------------------------------------------…	Bacteria;Proteobacteria;Gammaproteobacteria;Vibrionales;Vibrionaceae;Vibrionaceae_unclassified;	Proteobacteria	Gammaproteobacteria	Vibrionales	Vibrionaceae	Vibrionaceae_unclassified	0.00822	0.01406	0.00592	0.00578	0.00154	0.00248	0.00082	0.002	0.01284	0.00536	0.00618	0.00372	0.0043	0.0038	0	0	0	0.00054	0	0	0.00086	0	0.00026	0	0	0	0.00658	0.0086	0.00468	0.0031	0.00176	0.00232	0.00192	Early-GI
Otu00108	...........................................................................T--AC-AG-AG-GTC-----TCA-AG-CG-TT-GTT-CGG-AA-TCA-C-T--GG-GC-GT--A-AA-GG-GT-AC-----G-TA-G-G-C-G-------G--C-AT-C-A-T-------AA----G-T-C-G---------T-G-C--G--TG--A-AA-GG--C-A-GG-G-G------CT-C-AA-----------C-C-T-C-T-G-G--A-G-T-G--C-G--C--A-----T--GA-T-A---C--T--G-T--GA--T-G-C-------------------------------------------------------…	Bacteria;Verrucomicrobia;Verrucomicrobiae;Verrucomicrobiales;Akkermansiaceae;Akkermansia;	Verrucomicrobia	Verrucomicrobiae	Verrucomicrobiales	Akkermansiaceae	Akkermansia	0	0	0	0	0.00126	0.00144	0.00256	0.00062	0	0.00016	0.00054	0.00218	0.0023	0.003	0	0	0	0	0	0	0	4.00E-05	0.00094	0.01106	0.0195	0.01676	0	0	0	0.0011	0.00404	0.00316	0.0064	HG
Otu00111	...........................................................................T--AC-GT-AG-GGG-----GCA-AG-CG-TT-GTC-CGG-AA-TGA-T-T--GG-GC-GT--A-AA-GG-GC-GC-----G-TA-G-G-C-G-------G--C-TT-T-G-T-------AA----G-T-C-T---------G-A-A--G--TG--A-AA-GT--C-C-TG-C-T------TT-T-AA-----------G-G-T-G-G-G-A--A-T-T-G--C-T--T--T-----G--GA-A-A---C--T--G-C--AG--A-G-C-------------------------------------------------------…	Bacteria;Firmicutes;Clostridia;Clostridiales;Christensenellaceae;Christensenellaceae_R-7_group;	Firmicutes	Clostridia	Clostridiales	Christensenellaceae	Christensenellaceae_R-7_group	0	0	0	0	0.00092	7.00E-04	0.0016	0.00076	0	0.00084	0.00286	0.00938	0.00892	0.01348	0.00152	0	0.00162	0.0034	0.00222	0.00228	0.00014	0	6.00E-05	0.00656	0.00954	0.00956	0	0	0	0.00016	0.00104	0.00118	0.00116	HG
Otu00113	...........................................................................T--AC-GG-AG-GAC-----CCG-AG-CG-TT-ATC-CGG-AT-TTA-T-T--GG-GT-TT--A-AA-GG-GT-GC-----G-TA-G-G-C-G-------G--T-TT-G-A-T-------AA----G-T-T-A---------G-A-G--G--TG--A-AA-TT--T-A-GT-G-G------CT-T-AA-----------C-C-A-C-T-A-A--A-C-T-G--C-C--T--C-----T--AA-T-A---C--T--G-T--TG--A-A-C-------------------------------------------------------…	Bacteria;Bacteroidetes;Bacteroidia;Bacteroidia_unclassified;Bacteroidia_unclassified;Bacteroidia_unclassified;	Bacteroidetes	Bacteroidia	Bacteroidia_unclassified	Bacteroidia_unclassified	Bacteroidia_unclassified	0	0	0	0	0.00168	0.00138	0.00166	0	0	0.00042	0.00178	0.00338	0.00274	0.0036	0	0	0	0	0	0	0	0	0.00034	0.00678	0.0065	0.00642	0	0	0	0.00116	0.00418	0.00302	0.00264	HG
Otu00118	...........................................................................T--AC-GT-AG-GTG-----GCA-AG-CG-TT-ATC-CGG-AT-TTA-C-T--GG-GT-GT--A-AA-GG-GC-GT-----G-TA-G-G-C-G-------G--G-AC-T-G-C-------AA----G-T-C-A---------G-G-C--G--TG--A-AA-AC--C-A-GG-G-G------CT-C-AA-----------C-C-T-C-T-G-G--C-C-T-G--C-G--T--T-----T--GA-A-A---C--T--G-T--AG--T-T-C-------------------------------------------------------…	Bacteria;Firmicutes;Clostridia;Clostridiales;Ruminococcaceae;Ruminococcaceae_unclassified;	Firmicutes	Clostridia	Clostridiales	Ruminococcaceae	Ruminococcaceae_unclassified	0.00116	0.0059	0.00248	0.00522	0.00088	0.0013	0.00058	0.00054	0.00272	0.00274	0.00132	0	0	0	0	0	0	0	0	0	0	0.02856	0.01894	0.00088	0.00062	0	0	0	0.012	0.01634	0.00094	0.00204	0.00102	Late-GI
Otu00122	...........................................................................T--AC-GT-AG-GTG-----GCA-AG-CG-TT-GTC-CGG-AA-TTA-C-T--GG-GT-GT--A-AA-GG-GA-GC-----G-TA-G-G-C-G-------G--G-AT-G-A-T-------AA----G-T-T-G---------A-A-T--G--TT--A-AA-TC--T-A-TG-G-G------CT-C-AA-----------C-C-C-A-T-A-G--C-A---G--C-G--T--T-----C--AA-A-A---C--T--G-T--CA--T-T-C-------------------------------------------------------…	Bacteria;Firmicutes;Clostridia;Clostridiales;Ruminococcaceae;GCA-900066225;	Firmicutes	Clostridia	Clostridiales	Ruminococcaceae	GCA-900066225	4.00E-04	0.00366	0.00374	0.00316	7.00E-04	0.00058	0	0.00156	0.00268	0.01524	0.00466	0	0	0	0	0.0011	8.00E-05	0	0	0	0.00018	0.02848	0.00858	0.00206	0.0018	0.00054	0	0	0.00956	0.00736	0.00064	0.00102	0.00026	Late-GI
Otu00124	...........................................................................T--AC-GG-AG-GAT-----TCG-AG-CG-TT-ATC-CGG-AT-TTA-T-T--GG-GT-TT--A-AA-GG-GT-GC-----G-TA-G-G-C-G-------G--T-TT-G-A-T-------AA----G-T-T-A---------G-A-G--G--TT--A-AA-TG--T-C-GG-G-G------CT-C-AA-----------C-C-C-C-G-T-G--C-C-T-G--C-C--T--C-----T--AA-T-A---C--T--G-T--TA--G-A-C-------------------------------------------------------…	Bacteria;Bacteroidetes;Bacteroidia;Bacteroidales;Rikenellaceae;Rikenellaceae_unclassified;	Bacteroidetes	Bacteroidia	Bacteroidales	Rikenellaceae	Rikenellaceae_unclassified	0	0	0	0	0.00176	0.0015	0.00222	0	0	2.00E-04	0.00064	0.00124	0.00122	0.00166	0	0	0	1.00E-04	0.00018	0	0	0	0.00076	0.00662	0.00774	0.00786	0	0	0	0.00212	0.00532	0.00552	0.00786	HG
Otu00130	...........................................................................T--AC-GT-AT-GGT-----GCA-AG-CG-TT-ATC-CGG-AA-TTA-C-T--GG-GT-GT--A-AA-GG-GA-GC-----G-TA-G-G-C-G-------G--T-AT-G-G-T-------AA----G-C-C-A---------G-A-T--G--TG--A-AA-GC--C-C-GA-A-G------CT-T-AA-----------C-T-T-C-GAG-G--A-T-T-G--C-A--T--T-----T--GG-A-A---C--T--A-T--CA--A-A-C-------------------------------------------------------…	Bacteria;Firmicutes;Clostridia;Clostridiales;Lachnospiraceae;Tyzzerella;	Firmicutes	Clostridia	Clostridiales	Lachnospiraceae	Tyzzerella	0	0	0	0	0.00382	0.003	0.00384	0	0	0.0013	0.00272	0.00742	0.00648	0.00902	0.0014	0	0.00078	5.00E-04	0.00066	0.00208	0	0	0.00016	0.0031	0.00474	0.00598	0	6.00E-05	0	0.00078	0.00566	0.00486	0.0046	HG
Otu00131	...........................................................................T--AC-GG-AG-GAT-----TCG-AG-CG-TT-ATC-CGG-AT-TTA-T-T--GG-GT-TT--A-AA-GG-GT-GC-----G-TA-G-G-C-G-------G--T-TT-G-A-T-------AA----G-T-T-A---------G-A-G--G--TG--A-AA-TC--T-C-GG-A-G------CT-C-AA-----------C-T-C-C-G-A-A--A-C-T-G--C-C--T--C-----T--AA-T-A---C--T--G-T--CG--A-G-C-------------------------------------------------------…	Bacteria;Bacteroidetes;Bacteroidia;Bacteroidales;Rikenellaceae;Alistipes;	Bacteroidetes	Bacteroidia	Bacteroidales	Rikenellaceae	Alistipes	0.00042	0.00254	0.0063	0.00776	0.00924	0.00848	0.00126	0	0.00106	0.00102	0.00064	5.00E-04	0.00022	0.00024	0	0	0	0	0	0	0	0.0043	0.01776	0.002	0.0011	0.00034	0	0	5.00E-04	0.00354	0	0.00032	0	Late-GI
Otu00132	...........................................................................T--AC-GG-AG-GAT-----TCG-AG-CG-TT-ATC-CGG-AT-TTA-T-T--GG-GT-TT--A-AA-GG-GT-GC-----G-TA-G-G-C-G-------G--G-AT-A-A-T-------AA----G-T-C-A---------G-T-G--G--TG--A-AA-TA--T-T-GC-A-G------CT-C-AA-----------C-T-G-T-A-A-T--A-C-T-G--C-C--G--T-----T--GA-A-A---C--T--G-T--TA--T-C-C-------------------------------------------------------…	Bacteria;Bacteroidetes;Bacteroidia;Bacteroidales;Paludibacteraceae;Paludibacteraceae_unclassified;	Bacteroidetes	Bacteroidia	Bacteroidales	Paludibacteraceae	Paludibacteraceae_unclassified	0	0	0	0	0.00286	0.00176	0.00194	0	0	0	0	0	0	0	0	0	0	0	0	0	0	0	0.00036	0.01758	0.0145	0.01344	0	0	0	0.00026	0.0037	0.00364	0.00218	HG
Otu00133	...........................................................................T--TC-CA-GC-TCT-----GCG-AG-TT-TG-CTC-CCA-TA-TTG-T-T--GC-AG-TT--A-AA-AC-GC-CC-----G-TA-G-T-C-T-------G--AGTT-T-C-C------CGC----A-A-G-G-------------G--G--T---------T--A-T-GT-G-C------CA-T--T----------GG-C-A-C-G-T-T--------C--A-C-----------T--G----T---G--A--A-C--AA--A-T-C-------------------------------------------------------…	Eukaryota;Parabasalia;Parabasalia_unclassified;Parabasalia_unclassified;Parabasalia_unclassified;Parabasalia_unclassified;	Parabasalia	Parabasalia_unclassified	Parabasalia_unclassified	Parabasalia_unclassified	Parabasalia_unclassified	0.00278	0.0143	0.01192	0.0078	0	0	0	0.00254	0.01132	0.0174	0.00242	2.00E-04	8.00E-05	0.00024	0.00014	0	0	0	0	0	0	0	0	0	0	0	0	0	0.01496	0.00404	0	0	0	Late-GI
Otu00134	...........................................................................T--AC-AT-AG-GGG-----GCA-AG-CG-TT-GTC-CGG-AA-TGA-C-T--GG-GC-GT--A-AA-GG-GT-GT-----G-TA-G-G-C-G-------G--T-TT-A-G-T-------AA----G-T-T-G---------G-A-A--G--TG--T-AA-TA--C-C-TA-GAG------CT-T-AA-----------C-T-C-A-G-G-T--G-C-T-G--C-T--T--C-----C--AA-A-A---C--T--G-C--TT--G-A-C-------------------------------------------------------…	Bacteria;Firmicutes;Clostridia;Clostridiales;Clostridiales_vadinBB60_group;Clostridiales_vadinBB60_group_ge;	Firmicutes	Clostridia	Clostridiales	Clostridiales_vadinBB60_group	Clostridiales_vadinBB60_group_ge	0	0	0	0	0.00442	0.00242	0.0027	0.00036	0	0	0.00068	0.00166	0.00218	0.00212	0	0	0	0	0	0	0	0	6.00E-05	0.00348	0.00284	0.00302	0	0	0	0.00236	0.01498	0.0144	0.00838	HG
Otu00135	...........................................................................T--AC-GG-AG-GAT-----TCA-AG-CG-TT-ATC-CGG-AT-TTA-T-T--GG-GT-TT--A-AA-GG-GT-GC-----G-TA-G-G-C-G-------G--T-TT-G-A-T-------AA----G-T-T-A---------G-A-G--G--TG--A-AA-TG--T-C-GG-G-G------CT-C-AA-----------C-C-C-C-G-A-A--A-C-T-G--C-C--T--C-----T--AA-T-A---C--T--G-T--TA--G-A-C-------------------------------------------------------…	Bacteria;Bacteroidetes;Bacteroidia;Bacteroidales;Rikenellaceae;Alistipes;	Bacteroidetes	Bacteroidia	Bacteroidales	Rikenellaceae	Alistipes	0	0	0	0	0.00322	0.00248	0.00464	0	0	0.00028	0.0012	0.00322	0.00346	0.00264	0.00162	0	0.01142	0.00352	9.00E-04	0.00166	0	0	0	0.00776	0.00918	0.00718	0	0	0	0	0.00244	0.00296	0.00382	HG
Otu00137	...........................................................................T--AC-GT-AG-GTG-----GCA-AG-CG-TT-ATC-CGG-AT-TTA-C-T--GG-GT-GT--A-AA-GG-GC-GT-----G-TA-G-G-C-G-------G--G-AC-A-G-C-------AA----G-T-C-A---------G-A-T--G--TG--A-AA-TT--C-C-AG-G-G------CT-C-AA-----------C-T-C-T-G-G-A--C-C-T-G--C-A--T--T-----T--GA-A-A---C--T--G-T--TG--T-T-C-------------------------------------------------------…	Bacteria;Firmicutes;Clostridia;Clostridiales;Ruminococcaceae;Ruminococcaceae_unclassified;	Firmicutes	Clostridia	Clostridiales	Ruminococcaceae	Ruminococcaceae_unclassified	0	0	0	0	0.00444	0.0056	0.0146	0	0	0.00052	0.00144	0.00372	0.00424	0.00498	0	0	0	0	0	0	0	0	0	0.00078	0.00112	0.001	0	0	0	0.0014	0.00632	0.00532	0.0137	HG
Otu00139	...........................................................................T--AC-GT-AG-GGG-----GCA-AG-CG-TT-ATC-CGG-AA-TTA-C-T--GG-GT-GT--A-AA-GG-GA-GC-----G-TA-G-G-C-G-------G--C-AT-G-G-T-------AA----G-C-C-A---------G-A-T--G--TG--A-AA-GC--C-C-GA-A-G------CT-T-AA-----------C-T-T-C-GTG-G--A-T-T-G--C-A--T--T-----T--GG-A-A---C--T--A-T--CA--A-G-C-------------------------------------------------------…	Bacteria;Firmicutes;Clostridia;Clostridiales;Lachnospiraceae;Tyzzerella;	Firmicutes	Clostridia	Clostridiales	Lachnospiraceae	Tyzzerella	0.00076	0.00286	0.00142	0.01186	0.00094	0.001	0	0	0.00156	0.00434	0.00426	0.00054	0.00038	0	0	0	0	0	0	0	0	0.02114	0.01608	0.00042	0	0	0	0	0.00078	0.0033	0	0	0	Late-GI
Otu00140	...........................................................................T--AC-GT-AG-GGG-----GCA-AG-CG-TT-ATC-CGG-AT-TTA-C-T--GG-GT-GT--A-AA-GG-GA-GC-----G-TA-G-A-C-G-------G--C-AT-A-T-T-------AA----G-T-C-A---------G-A-T--G--TG--A-AA-GC--C-C-AG-G-G------CT-C-AA-----------C-C-C-T-G-G-G--A-C-T-G--C-A--T--T-----T--GA-A-A---C--T--A-A--TA--A-G-C-------------------------------------------------------…	Bacteria;Firmicutes;Clostridia;Clostridiales;Lachnospiraceae;Lachnospiraceae_unclassified;	Firmicutes	Clostridia	Clostridiales	Lachnospiraceae	Lachnospiraceae_unclassified	0.00214	0.00494	0.00476	0.01362	0.00368	0.00324	0.00054	0	0.00394	0.00764	0.00636	0.00056	0.00036	0.00024	0	0.00016	0	0	0	0	0	0.00242	0.00322	0	0	0	0	0	7.00E-04	0.00664	0	0	0	Late-GI
Otu00141	...........................................................................T--AC-GG-AG-GAT-----GCG-AG-CG-TT-ATC-CGG-AT-TTA-T-T--GG-GT-TT--A-AA-GG-GT-GC-----G-CA-G-G-C-G-------G--C-AC-G-A-T-------AA-----GT-C-A---------G-C-G--G--TG--A-AA-TG--C-T-TC-A-G------CT-C-AA-----------CTG-G-A-G-A-A----C-T-G--C-C--G--T-----T--GA-A-A---C--T--G-T--CG--A-G-C-------------------------------------------------------…	Bacteria;Bacteroidetes;Bacteroidia;Bacteroidales;Bacteroidales_unclassified;Bacteroidales_unclassified;	Bacteroidetes	Bacteroidia	Bacteroidales	Bacteroidales_unclassified	Bacteroidales_unclassified	0	0	0	0	0.0044	0.00286	0.00932	0	0	0	0.00014	0.00044	0.00046	3.00E-04	0	0	0	0	0	0	0	0	0.00044	0.01208	0.0156	0.01444	0	0	0	0.00056	0.00286	0.00356	0.00302	HG
Otu00147	...........................................................................T--AC-GG-AG-GAT-----TCA-AG-CG-TT-ATC-CGG-AT-TTA-T-T--GG-GT-TT--A-AA-GG-GT-GC-----G-TA-G-G-C-G-------G--T-TT-G-A-T-------AA----G-T-T-A---------G-A-G--G--TT--A-AA-TG--T-C-GG-G-G------CT-C-AA-----------C-C-C-C-G-T-G--C-C-T-G--C-C--T--C-----T--AA-T-A---C--T--G-T--TA--G-A-C-------------------------------------------------------…	Bacteria;Bacteroidetes;Bacteroidia;Bacteroidales;Rikenellaceae;Alistipes;	Bacteroidetes	Bacteroidia	Bacteroidales	Rikenellaceae	Alistipes	0	0	0	0	5.00E-04	5.00E-04	0.00124	0	0	0	0	0.00036	0.00024	0	0.00206	0	0.00152	0.00576	0.00814	0.00732	0	0	0	0.0013	0.00192	0.00136	0	0	0	0	0.00052	0.00094	0.0011	HG
Otu00148	...........................................................................T--AC-GT-AG-GTG-----GCG-AG-CG-TT-GTT-CGG-AT-TTA-T-T--GG-GC-GT--A-AA-GG-GT-CC-----G-CA-G-G-A-G-------G--T-TT-A-T-T-------AA----A-T-T-T---------G-A-G--G--TG--A-AA-TA--C-C-GG-A-G------CT-C-AA-----------C-T-C-C-G-G-A--A-C-T-G--C-C--T--T-----G--AA-G-A---C--T--G-A--TA--G-A-C-------------------------------------------------------…	Bacteria;Lentisphaerae;Lentisphaeria;Victivallales;Victivallales_unclassified;Victivallales_unclassified;	Lentisphaerae	Lentisphaeria	Victivallales	Victivallales_unclassified	Victivallales_unclassified	0	0	0	0	0.00216	0.0014	0.00134	0	0	0.00024	0.00084	0.00218	0.00264	0.0034	0.00062	0	8.00E-04	0.0014	0.00034	0.0016	8.00E-05	0	0	0.0017	0.00214	0.00214	0	6.00E-05	2.00E-05	0.00052	0.00442	0.00382	0.00212	HG
Otu00151	...........................................................................T--AC-GG-AG-ACT-----GCG-AG-CG-TT-ACT-CGG-AT-TCA-C-T--GG-GC-GT--A-AA-GG-GA-GC-----G-CA-G-G-C-G-------G--A-AA-G-G-T-------AT----G-T-C-A---------G-A-T--G--TG--A-AA-TC--T-C-GG-G-G------CT-C-AA-----------C-T-C-C-G-A-A--A-T-T-G--C-G--T--C-----T--GA-A-A---C--T--A-C--TT--T-T-C-------------------------------------------------------…	Bacteria;Verrucomicrobia;Verrucomicrobiae;Verrucomicrobiae_unclassified;Verrucomicrobiae_unclassified;Verrucomicrobiae_unclassified;	Verrucomicrobia	Verrucomicrobiae	Verrucomicrobiae_unclassified	Verrucomicrobiae_unclassified	Verrucomicrobiae_unclassified	0	0	0	0	0.00126	0.00122	0.00076	0	0	8.00E-05	0.00022	0.00062	0.00076	0.00058	0.00098	0	0	4.00E-04	0.00028	0.00152	0	0	8.00E-05	0.00404	0.00336	0.0031	0.00014	0	0	0.00026	0.00252	0.00218	0.00092	HG
Otu00156	...........................................................................T--AC-GA-AG-GGG-----GCG-AG-CG-TT-GTT-CGG-AA-TTA-C-T--GG-GC-GT--A-AA-GG-GT-GT-----G-TA-G-G-C-G-------G--T-AC-T-G-T-------AA----G-A-T-A---------G-T-G--G--TG--A-AA-TC--C-C-TG-A-G------CT-C-AA-----------C-T-T-A-G-G-A--A-T-T-G--C-C--A--T-----T--AT-A-A---C--T--A-T--AG--A-A-C-------------------------------------------------------…	Bacteria;Proteobacteria;Alphaproteobacteria;Rhodospirillales;uncultured;uncultured_ge;	Proteobacteria	Alphaproteobacteria	Rhodospirillales	uncultured	uncultured_ge	0	0	0	0	0.00172	0.00188	0.00232	0	0	0.00038	0.00124	0.00484	0.00606	0.0053	0	0	0	0	0	0	6.00E-05	0	0.00014	0.01034	0.01022	0.00894	0	0	0	0.00026	0.00118	0.00092	0.00044	HG
Otu00157	...........................................................................T--AC-AT-AG-GGG-----GCA-AG-CG-TT-GTC-CGG-AA-TGA-C-T--GG-GC-GT--A-AA-GG-GT-GT-----G-TA-G-G-C-G-------G--T-TT-A-G-T-------AA----G-T-T-G---------G-A-A--G--TG--T-AA-TA--C-C-TA-GAG------CT-T-AA-----------C-T-C-A-G-G-T--G-C-T-G--C-T--T--C-----C--AA-A-A---C--T--G-C--TT--A-A-C-------------------------------------------------------…	Bacteria;Firmicutes;Clostridia;Clostridiales;Clostridiales_vadinBB60_group;Clostridiales_vadinBB60_group_ge;	Firmicutes	Clostridia	Clostridiales	Clostridiales_vadinBB60_group	Clostridiales_vadinBB60_group_ge	0	0	0	0	0	0	0	0	2.00E-05	0.00018	0.00054	0.00182	0.00236	0.00176	0.00026	0	0	0.00034	0.00116	0.00298	0	0	0	9.00E-04	7.00E-04	9.00E-04	0	0	0	0.0021	0.015	0.01528	0.0095	HG
Otu00158	...........................................................................A--AC-GT-AG-GTC-----ACA-AG-CG-TT-GTC-CGG-AA-TTA-C-T--GG-GT-GT--A-AA-GG-GA-GC-----G-CA-G-G-C-G-------G--G-AA-G-A-T-------AA----G-T-T-G---------G-A-A--G--TG--A-AA-TC--T-A-TG-G-G------CT-C-AA-----------C-C-C-A-T-A-A--A-C-T-G--C-T--T--T-----C--AA-A-A---C--T--G-T--TT--T-T-C-------------------------------------------------------…	Bacteria;Firmicutes;Clostridia;Clostridiales;Ruminococcaceae;Ruminococcaceae_unclassified;	Firmicutes	Clostridia	Clostridiales	Ruminococcaceae	Ruminococcaceae_unclassified	0	0	0	0	0.00372	0.0039	0.00392	0	0	0	0	0	0	0	0	0	0	0	0	0	0	0	0	0.00338	0.00348	0.0045	0	0	0	0.00166	0.00808	0.00714	0.00736	HG
Otu00159	...........................................................................T--AC-GG-AG-GAT-----CCA-AG-CG-TT-ATC-CGG-AT-TTA-T-T--GG-GT-TT--A-AA-GG-GT-GC-----G-TA-G-G-C-G-------G--C-TT-T-A-T-------AA----G-T-T-A---------G-A-G--G--TG--A-AA-TC--T-C-GG-A-G------CT-C-AA-----------C-T-C-C-G-A-A--A-C-T-G--C-C--T--C-----T--AA-T-A---C--T--G-T--AG--A-G-C-------------------------------------------------------…	Bacteria;Bacteroidetes;Bacteroidia;Bacteroidales;Rikenellaceae;Alistipes;	Bacteroidetes	Bacteroidia	Bacteroidales	Rikenellaceae	Alistipes	0	0	0	0	0.0097	0.0071	0.0112	0.00104	0	0.00026	0.00072	0.00166	0.00236	0.0014	0.00056	0	0.00382	0.00118	0.00024	0.00012	0	0	0	0.00156	0.00136	0.00096	0	0	0	0.00128	0.00368	0.0039	0.00396	HG
Otu00162	...........................................................................T--AC-GT-AG-GGG-----GCA-AG-CG-TT-ATC-CGG-AA-TTA-T-T--GG-GC-GT--A-AA-GG-GT-GC-----G-TA-G-G-C-G-------G--C-TT-A-C-T-------AA----G-T-C-T---------G-A-G--G--TT--A-AA-GT--G-C-GG-G-G------CT-C-AA-----------C-C-C-C-G-T-G--A---T-G--C-C--T--T-----G--GA-A-A---C--T--G-G--TA--A-G-C-------------------------------------------------------…	Bacteria;Tenericutes;Mollicutes;DMI;DMI_fa;DMI_ge;	Tenericutes	Mollicutes	DMI	DMI_fa	DMI_ge	0	0	0.00154	0.00168	0.00084	0.00064	0	0	0.00216	0.00128	0.001	2.00E-05	0.00054	0	0	0	0	0	0	0	0	0.00766	0.02492	0.00364	0.00122	0.00088	0	0	0.00366	0.00392	0.00046	0.00068	0.00022	Late-GI
Otu00163	...........................................................................T--AC-GG-AG-GAT-----CCA-AG-CG-TT-ATC-CGG-AT-TTA-T-T--GG-GT-TT--A-AA-GG-GT-GC-----G-TA-G-G-C-G-------G--T-TT-G-A-T-------AA----G-T-T-A---------G-A-G--G--TG--A-AA-TG--T-C-GG-G-G------CT-C-AA-----------C-C-C-C-G-A-A--A-C-T-G--C-C--T--C-----T--AA-T-A---C--T--G-T--TA--G-A-C-------------------------------------------------------…	Bacteria;Bacteroidetes;Bacteroidia;Bacteroidales;Rikenellaceae;Alistipes;	Bacteroidetes	Bacteroidia	Bacteroidales	Rikenellaceae	Alistipes	0	0	0	0	0.00144	0.00068	0.001	0	0	0	0.00034	0.00062	0.00082	0	0	0	0	0	0	0	0	0	0	0.00732	0.00486	0.00496	0	0	0	0.00114	0.00294	0.00302	0.0033	HG
Otu00165	...........................................................................T--AC-GG-AG-GAT-----TCG-AG-CG-TT-ATC-CGG-AT-TTA-T-T--GG-GT-TT--A-AA-GG-GT-GC-----G-TA-G-G-C-G-------G--T-TT-G-A-T-------AA----G-T-T-A---------G-A-G--G--TG--A-AA-TG--T-C-GG-G-G------CT-C-AA-----------C-C-C-C-G-A-A--A-C-T-G--C-C--T--C-----T--AA-T-A---C--T--G-T--CA--G-A-C-------------------------------------------------------…	Bacteria;Bacteroidetes;Bacteroidia;Bacteroidales;Rikenellaceae;Alistipes;	Bacteroidetes	Bacteroidia	Bacteroidales	Rikenellaceae	Alistipes	0.00032	0.00096	0.00324	0.00344	0.00458	0.00466	0.00056	0	2.00E-05	4.00E-05	3.00E-04	3.00E-04	2.00E-04	0.00034	0	0	0	0	0	0	0	0.01032	0.01012	0.00058	2.00E-04	0	0	0	0.00728	0.009	0.00088	0.00136	0.00032	Late-GI
Otu00166	...........................................................................T--AC-GG-AG-GAT-----TCG-AG-CG-TT-ATC-CGG-AT-TTA-T-T--GG-GT-TT--A-AA-GG-GT-GC-----G-TA-G-G-C-G-------G--T-TT-G-A-T-------AA----G-T-T-A---------G-A-G--G--TG--A-AA-TG--T-C-GG-G-G------CT-C-AA-----------C-C-C-C-G-A-A--A-C-T-G--C-C--T--C-----T--AA-T-A---C--T--G-T--CA--G-A-C-------------------------------------------------------…	Bacteria;Bacteroidetes;Bacteroidia;Bacteroidales;Rikenellaceae;Alistipes;	Bacteroidetes	Bacteroidia	Bacteroidales	Rikenellaceae	Alistipes	0	0	0.00036	0.00088	0.00124	0.00166	0	0	0.00044	0.00062	0.00038	0	0	0	0	0.00296	0	0	0	0	0	0.00552	0.02524	0.00134	0.00062	0	0	0	0.00206	0.00832	0.00072	0.00072	0	Late-GI
Otu00174	...........................................................................T--AC-GT-AG-GTG-----GCA-AG-CG-TT-ATC-CGG-AA-TTA-T-T--GG-GC-GT--A-AA-GA-GG-GA-----G-CA-G-G-C-G-------G--C-AA-T-T-A-------GG----G-T-C-T---------G-C-G--G--TG--A-AA-GA--C-T-GA-A-G------CT-T-AA-----------C-T-T-C-A-G-T--A---A-G--C-C--G--T-----G--GA-A-A---C--C--G-A--AT--A-G-C-------------------------------------------------------…	Bacteria;Firmicutes;Erysipelotrichia;Erysipelotrichales;Erysipelotrichaceae;Erysipelatoclostridium;	Firmicutes	Erysipelotrichia	Erysipelotrichales	Erysipelotrichaceae	Erysipelatoclostridium	0	0	0	0	0.00082	9.00E-04	0.00126	0	0	0.00026	0.00092	0.00232	0.00216	0.0031	0	0	0	0	0	0	0	0	0	0.00252	0.00336	0.0041	0.00014	0	0	0.00102	0.0069	0.00652	0.0078	HG
Otu00175	...........................................................................T--AC-GG-AG-GAT-----TCA-AG-CG-TT-ATC-CGG-AT-TTA-T-T--GG-GT-TT--A-AA-GG-GT-GC-----G-TA-G-G-C-G-------G--T-TT-G-A-T-------AA----G-T-T-A---------G-A-G--G--TG--A-AA-TG--T-C-GG-G-G------CT-C-AA-----------C-C-C-C-G-A-A--A-C-T-G--C-C--T--C-----T--AA-T-A---C--T--G-T--TA--G-A-C-------------------------------------------------------…	Bacteria;Bacteroidetes;Bacteroidia;Bacteroidales;Rikenellaceae;Alistipes;	Bacteroidetes	Bacteroidia	Bacteroidales	Rikenellaceae	Alistipes	0	0	0	0	0.00238	0.00162	0.00186	0	0	0.00028	0.00066	0.00154	0.00212	0.0014	0	0	0	0	0	0	0	0	0.00018	0.00328	0.0047	0.0045	0	0	0	0.00086	0.00304	0.00216	0.00468	HG
Otu00180	...........................................................................T--AC-GT-AG-GTG-----GCA-AG-CG-TT-ATC-CGG-AT-TTA-C-T--GG-GT-GT--A-AA-GG-GC-GT-----G-TA-G-G-C-G-------G--G-AC-T-G-C-------AA----G-T-C-A---------G-A-T--G--TG--A-AA-TT--C-C-AG-G-G------CT-C-AA-----------C-C-C-T-G-G-A--C-C-T-G--C-A--T--T-----T--GA-A-A---C--T--G-T--AG--T-T-C-------------------------------------------------------…	Bacteria;Firmicutes;Clostridia;Clostridiales;Ruminococcaceae;Ruminococcaceae_unclassified;	Firmicutes	Clostridia	Clostridiales	Ruminococcaceae	Ruminococcaceae_unclassified	0	0	0	0	0.00136	0.00118	0.00304	3.00E-04	0	0.00044	0.0012	0.00258	0.00342	0.00404	0	0	0.0017	0.00144	8.00E-04	0.00084	0	0	6.00E-05	0.0015	0.00348	0.00338	0.00024	0	0	0.00046	0.00308	0.00298	0.00348	HG
Otu00181	...........................................................................T--AC-GG-AG-GAT-----TCA-AG-CG-TT-ATC-CGG-AT-TTA-T-T--GG-GT-TT--A-AA-GG-GT-GC-----G-TA-G-G-C-G-------G--C-TT-T-A-T-------AA----G-T-T-A---------G-A-G--G--TG--A-AA-TC--T-C-GG-A-G------CT-C-AA-----------C-T-C-C-G-A-A--A-C-T-G--C-C--T--C-----T--AA-T-A---C--T--G-T--AG--A-G-C-------------------------------------------------------…	Bacteria;Bacteroidetes;Bacteroidia;Bacteroidales;Rikenellaceae;Alistipes;	Bacteroidetes	Bacteroidia	Bacteroidales	Rikenellaceae	Alistipes	0	0	0	0	0.00644	0.00654	0.00734	0	0	0	0.00018	4.00E-04	0.00058	0.00034	0	0	0.00182	0.00092	0	0	0	0	0.00012	0.0037	0.00218	0.00234	0	0	0	0	0.00074	0.00162	0.00226	HG
Otu00182	...........................................................................T--AC-GG-AG-GAT-----TCA-AG-CG-TT-ATC-CGG-AT-TTA-T-T--GG-GT-TT--A-AA-GG-GT-GC-----G-TA-G-G-T-G-------G--T-TT-T-A-T-------AA----G-T-T-A---------G-T-C--G--TT--A-AA-TA--T-C-GG-G-G------CT-C-AA-----------C-C-T-C-G-G-T--T-A-T-G--C-G--A--T-----T--GA-T-A---C--T--G-T--AG--A-A-C-------------------------------------------------------…	Bacteria;Bacteroidetes;Bacteroidia;Bacteroidales;Rikenellaceae;Rikenella;	Bacteroidetes	Bacteroidia	Bacteroidales	Rikenellaceae	Rikenella	0	0	0	0	0.00042	0.00028	0.00044	0.00076	8.00E-05	8.00E-04	0.00252	0.0077	0.00626	0.00832	0.00024	0	0	0	0	0	0.00014	0	0	0.00072	0.00092	0.00102	0	0	0	0.0013	0.00426	0.00358	0.00416	HG
Otu00183	...........................................................................T--AC-GT-AG-GTG-----GCA-AG-CG-TT-ATC-CGG-AT-TTA-C-T--GG-GT-GT--A-AA-GG-GC-GT-----G-TA-G-G-C-G-------G--G-AC-T-G-C-------AA----G-T-C-A---------G-A-T--G--TG--A-AA-TT--T-C-AG-G-G------CT-C-AA-----------C-C-C-T-G-A-A--C-C-T-G--C-A--T--T-----T--GA-A-A---C--T--G-T--AG--T-T-C-------------------------------------------------------…	Bacteria;Firmicutes;Clostridia;Clostridiales;Ruminococcaceae;Intestinimonas;	Firmicutes	Clostridia	Clostridiales	Ruminococcaceae	Intestinimonas	1.00E-04	6.00E-05	6.00E-04	0.00784	0.00178	0.00172	0	0	0.00246	0.00574	0.00566	4.00E-04	0.00036	0.00018	0	0	0	0	0	0	0	0.00298	0.00224	9.00E-04	0.00052	0	0	0	0.00212	0.00846	0.00056	0.00092	0.00014	Late-GI
Otu00185	...........................................................................T--AC-GG-AG-GAT-----TCA-AG-CG-TT-ATC-CGG-AT-TTA-T-T--GG-GT-TT--A-AA-GG-GT-GC-----G-TA-G-G-T-G-------G--T-TT-T-A-T-------AA----G-T-T-A---------G-T-C--G--TT--A-AA-TC--G-C-GG-G-G------CT-C-AA-----------C-C-T-C-G-C-A--A-T-G-G--C-G--A--T-----T--AA-T-A---C--T--G-T--AG--A-A-C-------------------------------------------------------…	Bacteria;Bacteroidetes;Bacteroidia;Bacteroidales;Rikenellaceae;Rikenella;	Bacteroidetes	Bacteroidia	Bacteroidales	Rikenellaceae	Rikenella	0	0	0	0	0.00126	0.0013	0.00096	0	0	0	0	0	0	0	0	0	0	0	0	0	0	0	0.00014	0.00318	0.00336	0.00376	0	0	0	4.00E-04	0.00136	0.00112	0.00128	HG
Otu00187	...........................................................................T--AC-GG-AG-GAT-----TCA-AG-CG-TT-ATC-CGG-AT-TTA-T-T--GG-GT-TT--A-AA-GG-GT-GC-----G-TA-G-G-C-G-------G--T-TT-T-A-T-------AA----G-T-T-A---------G-A-G--G--TG--A-AA-TA--T-C-GG-G-G------CT-C-AA-----------C-C-C-C-G-A-A--A-C-T-G--C-C--T--C-----T--AA-T-A---C--T--G-T--AG--A-A-C-------------------------------------------------------…	Bacteria;Bacteroidetes;Bacteroidia;Bacteroidales;Rikenellaceae;Alistipes;	Bacteroidetes	Bacteroidia	Bacteroidales	Rikenellaceae	Alistipes	0	0	0	0	0.0026	0.00182	0.00246	0	0	3.00E-04	0.001	0.0017	0.00224	0.00162	0	0	0	0	0	0	0	0	0	0.0027	0.00236	0.0021	0	0	0	0.00104	0.00308	0.00264	0.00312	HG
Otu00190	...........................................................................T--AC-GT-AG-GTG-----GCA-AG-CG-TT-GTC-CGG-AA-TGA-C-T--GG-GC-GT--A-AA-GG-GA-GC-----G-TA-G-G-T-G-------G--C-GC-A-A-T-------AA----G-T-T-A---------G-G-A--G--TG--A-AA-TC--C-C-GG-G-G------CT-C-AA-----------C-C-C-C-G-G-A--A-C-T-G--C-T--T--T-----T--AA-A-A---C--T--G-T--TG--T-G-C-------------------------------------------------------…	Bacteria;Firmicutes;Clostridia;Clostridiales;Clostridiales_vadinBB60_group;Clostridiales_vadinBB60_group_ge;	Firmicutes	Clostridia	Clostridiales	Clostridiales_vadinBB60_group	Clostridiales_vadinBB60_group_ge	0	0	0	0	0.00282	0.00186	0.00346	0	0	0.00042	0.0012	0.00248	0.00322	0.00248	0	0	0	0	0	0	0	0	0	0.00442	0.00414	0.0043	0	0	0	0	0.00052	0.00086	0.00048	HG
Otu00192	...........................................................................T--AC-GT-AG-GTG-----GCA-AG-CG-TT-ATC-CGG-AT-TTA-C-T--GG-GT-GT--A-AA-GG-GC-GT-----G-TA-G-G-C-G-------G--G-AC-T-G-C-------AA----G-T-C-A---------G-G-C--G--TG--A-AA-AC--C-A-GG-G-G------CT-C-AA-----------C-C-T-C-T-G-G--C-C-T-G--C-G--T--T-----T--GA-A-A---C--T--G-T--AG--T-T-C-------------------------------------------------------…	Bacteria;Firmicutes;Clostridia;Clostridiales;Ruminococcaceae;Ruminococcaceae_unclassified;	Firmicutes	Clostridia	Clostridiales	Ruminococcaceae	Ruminococcaceae_unclassified	0.00046	0.00188	0.00092	0.00234	0	0	0	0	0.00132	0.00176	0.00086	0	0.00026	0	0	0.00294	0.00066	0	0	0	0	0.01864	0.00962	0.00076	0.00084	0.00058	0	0	0.00016	0.0043	0	0	0	Late-GI
Otu00194	...........................................................................T--AC-GG-AG-GAT-----TCA-AG-CG-TT-ATC-CGG-AT-TTA-T-T--GG-GT-TT--A-AA-GG-GT-GC-----G-TA-G-G-C-G-------G--T-TT-G-A-T-------AA----G-T-T-A---------G-A-G--G--TT--A-AA-TG--T-C-GG-G-G------CT-C-AA-----------C-C-C-C-G-T-G--C-C-T-G--C-C--T--C-----T--AA-T-A---C--T--G-T--TA--G-A-C-------------------------------------------------------…	Bacteria;Bacteroidetes;Bacteroidia;Bacteroidales;Rikenellaceae;Alistipes;	Bacteroidetes	Bacteroidia	Bacteroidales	Rikenellaceae	Alistipes	0	0	0	0	0.00106	0.00126	0.0025	0	0	0	9.00E-04	0.0018	0.002	0.00154	0	0	0	0	0	0	0	0	0.00086	0.01172	0.00784	0.00868	0	0	0	0	4.00E-05	0.00046	6.00E-04	HG
Otu00200	...........................................................................T--AC-GG-AG-GAT-----TCG-AG-CG-TT-ATC-CGG-AT-TTA-T-T--GG-GT-TT--A-AA-GG-GT-GC-----G-TA-G-G-C-G-------G--T-TT-G-A-T-------AA----G-T-T-A---------G-A-G--G--TT--A-AA-TG--T-C-GG-G-G------CT-C-AA-----------C-C-C-C-G-T-G--C-C-T-G--C-C--T--C-----T--AA-T-A---C--T--G-T--TA--G-A-C-------------------------------------------------------…	Bacteria;Bacteroidetes;Bacteroidia;Bacteroidales;Rikenellaceae;Alistipes;	Bacteroidetes	Bacteroidia	Bacteroidales	Rikenellaceae	Alistipes	0	0	0	0	0.00186	0.00138	0.00206	0	0	0.00028	0.00074	0.00232	0.002	0.00222	0	0	0	0	0	0	0	0	0	0.00404	0.00466	0.0028	0	0	0	0.00066	0.00176	0.00144	0.00206	HG
Otu00201	...........................................................................T--AC-AG-AG-GTC-----TCA-AG-CG-TT-GTT-CGG-AA-TCA-C-T--GG-GC-GT--A-AA-GG-GT-AC-----G-TA-G-G-C-G-------G--C-GT-T-A-T-------AA----G-T-C-G---------T-G-C--G--TG--A-AA-GG--C-A-GG-G-G------CT-C-AA-----------C-C-T-C-T-G-G--A-G-T-G--C-G--C--A-----T--GA-T-A---C--T--G-T--AA--T-G-C-------------------------------------------------------…	Bacteria;Verrucomicrobia;Verrucomicrobiae;Verrucomicrobiales;Akkermansiaceae;Akkermansia;	Verrucomicrobia	Verrucomicrobiae	Verrucomicrobiales	Akkermansiaceae	Akkermansia	0	0	0	0	0.00188	0.00174	0.00324	0	0	0	0	0	0.00068	0.001	0	0	0	0	0	0	0	0	0	0	4.00E-04	0	0	0	0	0.0013	0.0037	0.0029	0.00748	HG
Otu00204	...........................................................................T--AC-GT-AG-GGA-----GCA-AG-CG-TT-GTC-CGG-AT-TTA-C-T--GG-GT-GT--A-AA-GG-GC-GT-----G-TA-G-G-C-G-------G--A-GA-C-G-C-------AA----G-T-C-A---------G-A-A--G--TG--A-AA-TC--T-C-GG-G-G------CT-C-AA-----------C-C-C-C-G-A-A--A-C-T-G--C-T--T--T-----T--GA-A-A---C--T--G-C--GT--C-C-C-------------------------------------------------------…	Bacteria;Firmicutes;Clostridia;Clostridiales;Ruminococcaceae;Ruminococcaceae_unclassified;	Firmicutes	Clostridia	Clostridiales	Ruminococcaceae	Ruminococcaceae_unclassified	0	0	0	0	0.00036	0	0	0	0	0	0	0	0.00044	3.00E-04	0.00196	0	0.00224	0.00346	0.01238	0.0084	0	0	0	5.00E-04	0.00134	0.0015	0	0	0	0	0	0	0.00088	HG
Otu00207	...........................................................................T--AC-GT-AG-GGG-----GCA-AG-CG-TT-ATC-CGG-AT-TTA-C-T--GG-GT-GT--A-AA-GG-GA-GC-----G-TA-G-A-C-G-------G--T-TG-T-G-T-------AA----G-T-C-A---------G-A-T--G--TG--A-AA-GC--C-C-GG-G-G------CT-C-AA-----------C-C-C-C-G-G-G--A-C-T-G--C-A--T--T-----T--GA-A-A---C--T--G-T--GC--A-A-C-------------------------------------------------------…	Bacteria;Firmicutes;Clostridia;Clostridiales;Lachnospiraceae;Lachnospiraceae_unclassified;	Firmicutes	Clostridia	Clostridiales	Lachnospiraceae	Lachnospiraceae_unclassified	0	0	0	0	0.00256	0.00218	0.00358	0	0	0	0.00028	0.00144	0.0023	0.00336	0	0	0	0	0	0	0	0	0.00024	0.00418	0.0057	0.0101	0	0	0	0	0.00046	8.00E-05	0.00116	HG
Otu00208	...........................................................................T--AC-GG-AG-GAT-----CCG-AG-CG-TT-ATC-CGG-AT-TTA-T-T--GG-GT-TT--A-AA-GG-GT-GC-----G-TA-G-G-T-G-------G--C-TT-T-A-T-------AA----G-T-C-A---------G-T-G--G--TT--A-AA-GG--C-G-GT-A-G------CT-C-AA-----------C-T-A-T-C-G-A--A-A-T-G--C-C--A--T-----T--GA-A-A---C--T--G-T--AG--A-G-C-------------------------------------------------------…	Bacteria;Bacteroidetes;Bacteroidia;Bacteroidales;Rikenellaceae;Rikenella;	Bacteroidetes	Bacteroidia	Bacteroidales	Rikenellaceae	Rikenella	0	0	0	0	0.00094	0.00076	0.00098	0	0	0.00012	0.00036	0.00148	0.00162	0.00102	0.00126	0	0.00138	0.0033	0.00052	0.00076	0	0	0	0.00058	0	0	0	0	0	0.00174	0.0068	0.0049	0.00532	HG
Otu00210	...........................................................................T--AC-GG-AG-GAT-----CCA-AG-CG-TT-ATC-CGG-AT-TTA-T-T--GG-GT-TT--A-AA-GG-GT-GC-----G-TA-G-G-C-G-------G--T-TT-G-A-T-------AA----G-T-T-A---------G-A-G--G--TG--A-AA-TG--T-C-GG-G-G------CT-C-AA-----------C-C-C-C-G-A-A--A-C-T-G--C-C--T--C-----T--AA-T-A---C--T--G-T--TA--G-A-C-------------------------------------------------------…	Bacteria;Bacteroidetes;Bacteroidia;Bacteroidales;Rikenellaceae;Alistipes;	Bacteroidetes	Bacteroidia	Bacteroidales	Rikenellaceae	Alistipes	0	0	0	0	0.00114	0.0012	7.00E-04	0	0	0.00022	0.00062	0.0011	0.00086	0.00184	0	0	0	0	0	0	0.00022	0	0	0.00082	0.00254	0.00302	0	0	0	0.00052	0.00222	0.00216	0.00278	HG
Otu00211	...........................................................................T--AC-AG-AG-GTC-----TCA-AG-CG-TT-GTT-CGG-AA-TCA-C-T--GG-GC-GT--A-AA-GG-GT-AC-----G-TA-G-G-C-T-------G--T-AG-G-A-T-------AA----G-T-C-G---------T-G-C--G--TG--A-AA-GG--C-A-GG-G-G------CT-C-AA-----------C-C-C-C-T-G-G--A-G-T-G--C-G--C--A-----T--GA-T-A---C--T--G-T--CT--T-A-C-------------------------------------------------------…	Bacteria;Verrucomicrobia;Verrucomicrobiae;Verrucomicrobiales;Akkermansiaceae;Akkermansia;	Verrucomicrobia	Verrucomicrobiae	Verrucomicrobiales	Akkermansiaceae	Akkermansia	0	0	0	0	0.00238	0.00264	0.00548	0	0	0	0.00044	0.00138	0.00102	0.00174	0.00144	0	0.00086	0.00144	0.00078	0.00062	0	0	2.00E-04	0.00136	0.0037	0.00396	0	0	0	9.00E-04	0.00362	0.0034	0.00412	HG
Otu00213	...........................................................................T--AC-GG-AG-GAT-----TCA-AG-CG-TT-ATC-CGG-AT-TTA-T-T--GG-GT-TT--A-AA-GG-GT-GC-----G-TA-G-G-C-G-------G--T-TT-G-A-T-------AA----G-T-T-A---------G-A-G--G--TG--A-AA-TC--T-C-GG-A-G------CT-C-AA-----------C-T-C-C-G-A-A--A-C-T-G--C-C--T--C-----T--AA-T-A---C--T--G-T--CG--A-A-C-------------------------------------------------------…	Bacteria;Bacteroidetes;Bacteroidia;Bacteroidales;Rikenellaceae;Alistipes;	Bacteroidetes	Bacteroidia	Bacteroidales	Rikenellaceae	Alistipes	0	0	0	0	0.00152	0.0013	0.00214	0	0	0	0.00042	0.00174	0.00234	0.00202	0	0	0	0	0	0	0	0	0	0.00216	0.00442	0.00386	0	0	0	0	0.00164	0.00158	0.00164	HG
Otu00214	...........................................................................T--AC-GT-AG-GTG-----GCA-AG-CG-TT-ATC-CGG-AT-TTA-C-T--GG-GT-GT--A-AA-GG-GC-GT-----G-TA-G-G-C-G-------G--G-AC-T-G-C-------AA----G-T-C-A---------G-G-C--G--TG--A-AA-AC--T-A-GA-G-G------CT-C-AA-----------C-C-T-C-T-A-G--C-C-T-G--C-G--T--T-----T--GA-A-A---C--T--G-T--AG--T-T-C-------------------------------------------------------…	Bacteria;Firmicutes;Clostridia;Clostridiales;Ruminococcaceae;Ruminococcaceae_unclassified;	Firmicutes	Clostridia	Clostridiales	Ruminococcaceae	Ruminococcaceae_unclassified	0.00166	0.00406	0.0029	0.00524	0.0019	0.00242	0	0	0.00094	0.00176	9.00E-04	0	0	0	0	0	0	0	0	0	0	0.0051	0.00152	0	0	0	0	0	0.0023	0.00396	0	0.00044	0	Late-GI
Otu00218	...........................................................................T--AC-GT-AG-GTG-----GCA-AG-CG-TT-ATC-CGG-AA-TTA-T-T--GG-GC-GT--A-AA-GG-GA-GC-----G-TA-G-G-C-G-------G--C-GA-A-A-T-------AA----G-T-C-T---------G-A-G--G--TA--A-AA-GA--C-A-GT-G-G------CT-C-AA-----------C-C-A-C-T-G-C--A---A-G--C-C--T--T-----G--GA-A-A---C--T--G-T--TT--T-G-C-------------------------------------------------------…	Bacteria;Firmicutes;Erysipelotrichia;Erysipelotrichales;Erysipelotrichaceae;Breznakia;	Firmicutes	Erysipelotrichia	Erysipelotrichales	Erysipelotrichaceae	Breznakia	0	0	0	0	0.00068	0.00078	0.00052	0	8.00E-05	0.00028	8.00E-04	0.00318	0.00276	0.0039	0	0	0	0	6.00E-05	2.00E-04	1.00E-04	0	0.00012	0.0023	0.0031	0.00352	0	0	0	0.00062	0.00364	0.00352	0.0035	HG
Otu00222	...........................................................................T--AC-GG-AG-GAT-----TCA-AG-CG-TT-ATC-CGG-AT-TTA-T-T--GG-GT-TT--A-AA-GG-GT-GC-----G-TA-G-G-C-G-------G--T-TA-T-A-T-------AA----G-T-T-A---------G-A-G--G--TG--A-AA-TC--T-C-GG-A-G------CT-C-AA-----------C-T-C-C-G-A-A--A-C-T-G--C-C--T--C-----T--AA-T-A---C--T--G-T--AT--A-G-C-------------------------------------------------------…	Bacteria;Bacteroidetes;Bacteroidia;Bacteroidales;Rikenellaceae;Alistipes;	Bacteroidetes	Bacteroidia	Bacteroidales	Rikenellaceae	Alistipes	0	0	0	0	0.00342	0.00234	0.00224	0.00054	0	0.00064	0.00128	0.00254	0.00274	0.00198	0	0	0	0	0	0	0	0	0	0	0	0	0	0	0	0	0.00096	0.00082	0.00044	HG
Otu00223	...........................................................................T--AC-GT-AG-GGG-----GCA-AG-CG-TT-ATC-CGG-AT-TTA-C-T--GG-GT-GT--A-AA-GG-GA-GC-----G-TA-G-A-C-G-------G--T-TA-T-G-T-------AA----G-T-C-T---------G-A-T--G--TG--A-AA-GC--C-C-AG-G-G------CT-C-AA-----------C-T-C-T-G-G-G--A-C-T-G--C-A--T--T-----G--GA-A-A---C--T--A-T--AT--A-A-C-------------------------------------------------------…	Bacteria;Firmicutes;Clostridia;Clostridiales;Lachnospiraceae;Lachnospiraceae_unclassified;	Firmicutes	Clostridia	Clostridiales	Lachnospiraceae	Lachnospiraceae_unclassified	0	0	0	0	0.00146	0.00138	0.00224	0	0	0.00046	0.0011	0.00368	0.00284	0.00422	0	0	0	0	0	0	0	0	0.00014	0.00598	0.00554	0.00684	0.00022	0	0	0.00016	0.00022	0.00054	0.00074	HG
Otu00232	...........................................................................T--AC-GG-AG-GAT-----TCA-AG-CG-TT-ATC-CGG-AT-TTA-T-T--GG-GT-TT--A-AA-GG-GT-GC-----G-TA-G-G-C-G-------G--T-TT-G-A-T-------AA----G-T-T-A---------G-A-G--G--TG--A-AA-TG--T-C-GG-G-G------CT-C-AA-----------C-C-C-C-G-A-A--A-C-T-G--C-C--T--C-----T--AA-T-A---C--T--G-T--TA--G-A-C-------------------------------------------------------…	Bacteria;Bacteroidetes;Bacteroidia;Bacteroidales;Rikenellaceae;Alistipes;	Bacteroidetes	Bacteroidia	Bacteroidales	Rikenellaceae	Alistipes	0	0	0	0	0.0023	0.00238	0.0053	0	0	0	5.00E-04	0.00138	0.0022	0.00152	0	0	0	0	0	0	0	0	0	0.00422	0.00394	0.004	0	0	0	0	0	0	3.00E-04	HG
Otu00238	...........................................................................T--AC-GT-AG-GGG-----GCG-AG-CG-TT-ATC-CGG-AA-TGA-C-T--GG-GC-GT--A-AA-GG-GA-GC-----G-TA-G-G-C-G-------G--C-TC-T-T-T-------AA----G-T-T-A---------T-G-T--G--TG--A-AA-GC--C-C-AC-A-G------CT-C-AA-----------C-T-G-T-G-G-A--A-C-T-G--C-A--C--A-----T--AA-A-A---C--T--G-G--AG--A-A-C-------------------------------------------------------…	Bacteria;Firmicutes;Clostridia;Clostridiales;Clostridiales_unclassified;Clostridiales_unclassified;	Firmicutes	Clostridia	Clostridiales	Clostridiales_unclassified	Clostridiales_unclassified	0	0	0	0	0.00222	0.00164	0.004	0	0	0	5.00E-04	0.0012	0.00142	0.00172	0	0	0	0.00034	0.00032	0.00022	0	0	0.00018	0.00294	0.00304	0.00314	0	0	0	0.00066	0.00288	0.00284	0.00236	HG
Otu00246	...........................................................................T--AC-GG-AG-GAT-----TCA-AG-CG-TT-ATC-CGG-AT-TTA-T-T--GG-GT-TT--A-AA-GG-GT-GC-----G-TA-G-G-C-G-------G--T-TT-A-A-T-------AA----G-T-T-A---------G-A-G--G--TG--A-AA-TT--T-C-GG-G-G------CT-C-AA-----------C-C-C-C-G-A-C--A-C-T-G--C-C--T--C-----T--AA-A-A---C--T--G-T--TA--A-A-C-------------------------------------------------------…	Bacteria;Bacteroidetes;Bacteroidia;Bacteroidales;Rikenellaceae;Alistipes;	Bacteroidetes	Bacteroidia	Bacteroidales	Rikenellaceae	Alistipes	0	0	0	0	0.00048	4.00E-04	0.00066	0	0	4.00E-05	0.00048	8.00E-04	0.0012	0.001	0	0	0	0	0	0	0	0	0.00034	0.00534	0.00412	0.00412	0	0	0	0	1.00E-04	2.00E-05	6.00E-05	HG
Otu00252	...........................................................................T--AC-GG-AG-GAT-----TCA-AG-CG-TT-ATC-CGG-AT-TTA-T-T--GG-GT-TT--A-AA-GG-GT-GC-----G-TA-G-G-C-G-------G--T-TT-G-A-T-------AA----G-T-T-A---------G-G-G--G--TG--A-AA-TA--C-C-GA-G-G------CT-C-AA-----------C-C-T-C-G-G-A--A-C-T-G--C-C--C--C-----T--AA-T-A---C--T--G-T--TG--A-A-C-------------------------------------------------------…	Bacteria;Bacteroidetes;Bacteroidia;Bacteroidales;Rikenellaceae;Rikenellaceae_unclassified;	Bacteroidetes	Bacteroidia	Bacteroidales	Rikenellaceae	Rikenellaceae_unclassified	0	0	0	0	0.0033	0.00326	0.00298	0	0	3.00E-04	6.00E-04	7.00E-04	0.00128	0.00084	0.00056	0	0.00032	2.00E-04	0	0.00014	0	0	0	0.0017	0.00142	0.0015	0	0	0	0	0.00022	0	0	HG
Otu00257	...........................................................................T--AC-GG-AG-GGT-----GCA-AG-CG-TT-AAT-CGG-AA-TTA-C-T--GG-GC-GT--A-AA-GC-GT-GC-----G-TA-G-G-C---------G--G-CT-T-A-G-------TA----AGT-C-A---------G-T-G--G--TG--A-AA-TC--C-C-CG-A-G------CT-C-AA-----------C-T-T-G-G-G-A--A-C-T-G--C-C--A--T-----T--GA-A-A---C--T--A-C--TA--G-A-C-------------------------------------------------------…	Bacteria;Proteobacteria;Deltaproteobacteria;Desulfovibrionales;Desulfovibrionaceae;uncultured;	Proteobacteria	Deltaproteobacteria	Desulfovibrionales	Desulfovibrionaceae	uncultured	0.00048	0.00244	0.00276	0.00156	0.00036	0.00044	0	0	0.00076	0.0025	0.00116	0	0	0	0	0.00042	0	0	0	0	0	0.01518	0.00158	0.00062	0.00024	0	0	0	0.00556	0.0051	4.00E-04	0.00062	0.00034	Late-GI
Otu00261	...........................................................................T--AC-GG-AG-GAT-----TCA-AG-CG-TT-ATC-CGG-AT-TTA-T-T--GG-GT-TT--A-AA-GG-GT-GC-----G-TA-G-G-C-G-------G--T-TA-T-A-T-------AA----G-T-T-A---------G-A-G--G--TG--A-AA-TC--T-C-GG-A-G------CT-C-AA-----------C-T-C-C-G-A-A--A-C-T-G--C-C--T--C-----T--AA-T-A---C--T--G-T--AT--A-G-C-------------------------------------------------------…	Bacteria;Bacteroidetes;Bacteroidia;Bacteroidales;Rikenellaceae;Alistipes;	Bacteroidetes	Bacteroidia	Bacteroidales	Rikenellaceae	Alistipes	0	0	0	0	0.00166	0.00118	0.00154	0	0	0.00022	0.00132	0.00188	0.00254	0.00194	0	0	0	0	0	0	0	0	0	0.00302	0.00198	0.0022	0	0	0	0.00118	0.00204	0.00266	0.00224	HG
Otu00264	...........................................................................T--AC-GG-AG-GAT-----TCA-AG-CG-TT-ATC-CGG-AT-TTA-T-T--GG-GT-TT--A-AA-GG-GT-GC-----G-TA-G-G-C-G-------G--C-TA-G-A-T-------AA----G-T-T-A---------G-A-G--G--TG--A-AA-TC--T-C-GG-A-G------CT-C-AA-----------C-T-C-C-G-A-A--A-C-T-G--C-C--T--C-----T--AA-T-A---C--T--G-T--TT--A-G-C-------------------------------------------------------…	Bacteria;Bacteroidetes;Bacteroidia;Bacteroidales;Rikenellaceae;Alistipes;	Bacteroidetes	Bacteroidia	Bacteroidales	Rikenellaceae	Alistipes	0	0	0	0	0.00064	5.00E-04	0.0012	0	0	0.00022	0.0011	0.00198	0.00286	0.002	0	0	0	0	0	0	0	0	0	0.0019	0.00244	0.00282	0	0	0	0.00046	0.0013	0.00116	0.00134	HG
Otu00265	...........................................................................T--AC-GG-AG-GAT-----TCA-AG-CG-TT-ATC-CGG-AT-TTA-T-T--GG-GT-TT--A-AA-GG-GT-GC-----G-TA-G-G-T-G-------G--T-TT-T-A-T-------AA----G-T-T-A---------G-T-C--G--TT--A-AA-TC--G-T-GG-A-G------CT-C-AA-----------C-T-T-C-A-C-A--A-T-G-G--C-G--A--T-----T--GA-T-A---C--T--G-T--AG--A-A-C-------------------------------------------------------…	Bacteria;Bacteroidetes;Bacteroidia;Bacteroidales;Rikenellaceae;Rikenella;	Bacteroidetes	Bacteroidia	Bacteroidales	Rikenellaceae	Rikenella	0	0	0	0	0.00042	3.00E-04	3.00E-04	0.00016	0	3.00E-04	0.0014	0.00276	0.00276	0.00344	0	0	0	0	0	0	0	0	0	0.00014	0.00044	0.00046	6.00E-05	0	0	0.00174	0.00628	0.00466	0.00598	HG
Otu00270	...........................................................................T--AC-GG-AA-GAT-----GCG-AG-CG-TT-ATC-CGG-AT-TTA-T-T--GG-GT-TT--A-AA-GG-GT-GC-----G-TA-G-G-C-G-------G--A-CA-T-T-T-------AA----G-T-C-A---------G-T-G--G--TG--A-AA-TC--T-T-TC-G-G------CT-C-AA-----------C-CGA---G-A-A--A-C-T-G--C-C--A--T-----T--GA-A-A---C--T--G-A--AT--G-T-C-------------------------------------------------------…	Bacteria;Bacteroidetes;Bacteroidia;Bacteroidales;Bacteroidales_unclassified;Bacteroidales_unclassified;	Bacteroidetes	Bacteroidia	Bacteroidales	Bacteroidales_unclassified	Bacteroidales_unclassified	0	0	0	0	4.00E-04	0.00058	0.00032	0.00034	0	0	0.00016	0.00028	0.00038	0.00028	0	0	0	0	0	0	0	0	0.00012	0.00122	0.00086	7.00E-04	0	0	0	0.00108	0.00692	0.00588	0.00348	HG
Otu00273	...........................................................................T--AC-GG-AG-GAT-----TCA-AG-CG-TT-ATC-CGG-AT-TTA-T-T--GG-GT-TT--A-AA-GG-GT-GC-----G-TA-G-G-C-G-------G--T-TT-G-A-T-------AA----G-T-T-A---------G-G-G--G--TG--A-AA-TA--C-C-GG-G-G------CT-C-AA-----------C-C-T-C-G-G-A--A-C-T-G--C-C--C--C-----T--AA-T-A---C--T--G-T--TG--G-A-C-------------------------------------------------------…	Bacteria;Bacteroidetes;Bacteroidia;Bacteroidales;Rikenellaceae;Alistipes;	Bacteroidetes	Bacteroidia	Bacteroidales	Rikenellaceae	Alistipes	0	0	0	0	0.00242	0.0027	0.00288	0	0	0.00014	0.00046	0.00144	0.00126	0.0017	0.00036	0	0.00044	0.00054	8.00E-05	0.00018	0	0	0	0.00166	0.0014	0.00136	0	0	0	0.00022	0.00122	0.00096	0.00084	HG
Otu00274	...........................................................................T--AC-GG-AG-GAT-----CCA-AG-CG-TT-ATC-CGG-AT-TTA-T-T--GG-GT-TT--A-AA-GG-GT-GC-----G-TA-G-G-T-T-------G--T-AT-G-A-T-------AA----G-T-T-A---------G-C-G--G--TG--A-AA-TA--C-C-GT-A-G------CT-C-AA-----------C-T-A-T-G-G-G--G-C-T-G--C-C--G--C-----T--AA-T-A---C--T--G-T--CA--A-A-C-------------------------------------------------------…	Bacteria;Bacteroidetes;Bacteroidia;Bacteroidales;Rikenellaceae;Rikenella;	Bacteroidetes	Bacteroidia	Bacteroidales	Rikenellaceae	Rikenella	0	0	0	0	0.00098	0.00072	0.00114	0	0	0	0.00024	0.00122	0.00106	0.00078	0	0	0	0	0	0	0	0	0.00036	0.0016	0.00264	0.00246	0	0	0	0	0.001	0.00106	0.0012	HG
Otu00278	...........................................................................T--AC-GT-AG-GGA-----GCG-AG-CG-TT-ATC-CGG-AA-TTA-C-T--GG-GC-GT--A-AA-GG-GC-GC-----G-TA-G-G-C-G-------G--G-TA-T-T-T-------AA----G-T-C-A---------G-A-T--G--TG--A-AA-AC--T-C-CG-G-G------CT-C-AA-----------C-T-T-G-G-A-G--A-C-T-G--C-A--T--T-----T--GA-A-A---C--T--G-G--AT--A-C-C-------------------------------------------------------…	Bacteria;Firmicutes;Clostridia;Clostridiales;Peptococcaceae;uncultured;	Firmicutes	Clostridia	Clostridiales	Peptococcaceae	uncultured	0	0	0	0	0.00052	6.00E-04	0.00094	0.00024	0	0.00054	0.00224	0.00378	0.00468	0.00508	0	0	0	0	0.00038	0.00068	2.00E-05	0	0	0.00114	0.0015	0.00142	0	0	0	2.00E-04	0.00068	0.00056	0.00156	HG
Otu00280	...........................................................................T--AC-GG-AG-GAT-----GCG-AG-CG-TT-ATC-CGG-AT-TTA-T-T--GG-GT-TT--A-AA-GG-GT-GC-----G-TA-G-G-T-G-------G--T-GG-C-A-T-------AA----G-T-C-A---------G-C-G--G--TA--A-AA-TT--T-C-TG-A-G------CT-C-AA-------------CT--C-A-G-T--C-T-C-G--C-C--G--T-----T--GA-A-A---C--T--G-T--AT--C-A-C-------------------------------------------------------…	Bacteria;Bacteroidetes;Bacteroidia;Bacteroidales;Bacteroidales_unclassified;Bacteroidales_unclassified;	Bacteroidetes	Bacteroidia	Bacteroidales	Bacteroidales_unclassified	Bacteroidales_unclassified	0	0	0	0	0.00336	0.00178	0.00208	0	0	0	0	0	0	0	0	0	0	0	0	0	0	0	0.00012	0.00306	0.00276	0.00272	0	0	0	0	0.00032	0.00014	2.00E-04	HG
Otu00284	...........................................................................T--AC-GG-AG-ACT-----ACG-AG-CG-TT-ACT-CGG-AT-TCA-C-T--GG-GC-GT--A-AA-GG-GA-GC-----G-CA-G-G-C-G-------G--A-AT-G-A-T-------GT----G-T-T-A---------G-G-T--G--TG--A-AA-TC--T-C-GG-G-G------CT-C-AA-----------C-T-T-C-G-A-A--A-T-T-G--C-G--C--C-----T--AA-A-A---C--T--A-T--CA--A-T-C-------------------------------------------------------…	Bacteria;Bacteria_unclassified;Bacteria_unclassified;Bacteria_unclassified;Bacteria_unclassified;Bacteria_unclassified;	Bacteria_unclassified	Bacteria_unclassified	Bacteria_unclassified	Bacteria_unclassified	Bacteria_unclassified	0	0	0	0	0.00148	0.001	0.00192	0	2.00E-05	0.00012	0.00024	6.00E-04	0.00088	0.00064	0.00042	0	0.00022	0.00234	0.00068	0.00142	0	0	0	6.00E-04	0.00038	0.00066	0	0	0	0.00068	0.00494	0.0053	0.0029	HG
Otu00289	...........................................................................T--AC-GG-GG-GGT-----GCA-AG-CG-TT-GTC-CGG-AA-TCA-T-T--GG-GC-GT--A-AA-GA-GT-TC-----G-TA-G-G-T-G-------G--C-AT-G-T-T-------AA----G-T-C-A---------G-G-T--G--TT--A-AA-GG--C-A-GA-A-G------CT-C-AA-----------C-T-T-C-T-G-T--A-A-G-G--C-A--C--T-----T--GA-T-A---C--T--G-G--CA--A-G-C-------------------------------------------------------…	Bacteria;Cyanobacteria;Melainabacteria;Gastranaerophilales;Gastranaerophilales_fa;Gastranaerophilales_ge;	Cyanobacteria	Melainabacteria	Gastranaerophilales	Gastranaerophilales_fa	Gastranaerophilales_ge	0	0	0	0	0.0013	0.00086	0.0025	0	0	0	0	0	0	0	0.00014	0	0	0	0.00026	0.00022	0	0	0.00014	0.00456	0.00578	0.0046	0	0	0	8.00E-05	0.00026	0.00024	0.00038	HG
Otu00290	...........................................................................T--AC-GG-AG-ACT-----GCG-AG-CG-TT-ACT-CGG-AT-TCA-C-T--GG-GC-GT--A-AA-GG-GA-GC-----G-CA-G-G-C-G-------G--T-TA-T-A-T-------GT----G-T-T-G---------A-T-T--G--TG--A-AA-TC--T-C-GG-G-G------CT-C-AA-----------C-T-C-C-G-A-A--A-C-T-G--C-A--G--T-----C--AA-A-A---C--T--A-T--AT--A-A-C-------------------------------------------------------…	Bacteria;Bacteria_unclassified;Bacteria_unclassified;Bacteria_unclassified;Bacteria_unclassified;Bacteria_unclassified;	Bacteria_unclassified	Bacteria_unclassified	Bacteria_unclassified	Bacteria_unclassified	Bacteria_unclassified	0	0	0	0	0.00476	0.0039	0.00342	0	0	0	0	0	0	0	0	0	0	0	8.00E-05	6.00E-05	0	0	0	9.00E-04	0.00074	0	0	0	0	0	0.00216	0.0021	0.00078	HG
Otu00300	...........................................................................T--AC-GT-AG-GGG-----GCA-AG-CG-TT-ATC-CGG-AT-TTA-C-T--GG-GT-GT--A-AA-GG-GA-GC-----G-TA-G-G-C-G-------G--C-AA-G-G-T-------AA----G-T-C-A---------G-A-A--G--TG--A-AA-GC--C-C-AG-G-G------CT-C-AA-----------C-C-C-T-G-G-G--A-C-T-G--C-T--T--T-----T--GA-A-A---C--T--A-T--CT--A-G-C-------------------------------------------------------…	Bacteria;Firmicutes;Clostridia;Clostridiales;Lachnospiraceae;Lachnospiraceae_unclassified;	Firmicutes	Clostridia	Clostridiales	Lachnospiraceae	Lachnospiraceae_unclassified	0	0	0	0	0.00052	0.00044	0.00044	0	0	0.00034	0.00134	0.00372	0.0031	0.00412	3.00E-04	0	1.00E-04	0.00046	2.00E-04	6.00E-04	0	0	0	0.00178	0.00214	0.0035	0	0	0	0.00016	0.00058	0.00042	0.00058	HG
Otu00301	...........................................................................T--AC-GT-AG-GTG-----GCA-AG-CG-TT-GTC-CGG-AA-TGA-C-T--GG-GC-GT--A-AA-GG-GA-GC-----G-TA-G-G-T-G-------G--C-GC-A-A-T-------AA----G-T-T-A---------G-A-A--G--TG--A-AA-TC--C-C-GG-G-G------CT-T-AA-----------C-C-C-C-G-G-A--A-C-T-G--C-T--T--T-----T--AA-A-A---C--T--G-T--TG--T-G-C-------------------------------------------------------…	Bacteria;Firmicutes;Clostridia;Clostridiales;Clostridiales_vadinBB60_group;Clostridiales_vadinBB60_group_ge;	Firmicutes	Clostridia	Clostridiales	Clostridiales_vadinBB60_group	Clostridiales_vadinBB60_group_ge	0	0	0	0	6.00E-04	0.00048	0.00076	4.00E-04	0	0	0.00018	0.00046	0.00052	3.00E-04	0	0	0	0.00016	0.00068	0.00134	0	0	0.00014	0.00458	0.00424	0.00508	0	0	0	0.00046	0.00198	0.00208	0.00124	HG
Otu00303	...........................................................................T--AC-GG-AG-GAT-----TCA-AG-CG-TT-ATC-CGG-AT-TTA-T-T--GG-GT-TT--A-AA-GG-GT-GC-----G-TA-G-G-T-G-------G--C-TG-C-G-T-------AA----G-T-T-A---------G-T-C--G--TT--A-AA-TC--G-T-GG-G-G------CT-T-AA-----------C-C-T-C-A-C-A--A-T-G-G--C-G--A--T-----T--GA-T-A---C--T--G-C--GT--G-G-C-------------------------------------------------------…	Bacteria;Bacteroidetes;Bacteroidia;Bacteroidales;Rikenellaceae;Rikenella;	Bacteroidetes	Bacteroidia	Bacteroidales	Rikenellaceae	Rikenella	0	0	0	0	0.00044	6.00E-04	0.00082	0	0	0	0	0	0	0	0	0	0	0	0	0	0	0	0	0.00058	0.00082	0.00078	0	0	0	0.00162	0.00508	0.00444	0.0059	HG
Otu00304	...........................................................................T--AC-GG-AG-GAT-----TCG-AG-CG-TT-ATC-CGG-AT-TTA-T-T--GG-GT-TT--A-AA-GG-GT-GC-----G-TA-G-G-TG--------G--T-AG-A-T-T-------AA----G-T-T-A---------G-T-G--G--TG--A-AA-TT--T-A-AC-G-G------CT-C-AA-----------C-C-G-T-A-T-T--T-A-T-G--C-C--A--T-----T--AA-T-A---C--T--G-A--TA--T-A-C-------------------------------------------------------…	Bacteria;Bacteroidetes;Bacteroidia;Bacteroidales;Rikenellaceae;Rikenella;	Bacteroidetes	Bacteroidia	Bacteroidales	Rikenellaceae	Rikenella	0	0	0	0	0.00146	0.00106	0.00124	0	0	2.00E-05	3.00E-04	0.00074	0.00086	0.00088	0	0	0	0	0	0	0	0	1.00E-04	0.00164	0.00104	0.00136	0	0	0	0.00046	0.00172	0.00218	0.00212	HG
Otu00310	...........................................................................T--AC-GT-AG-GGG-----GCA-AG-CG-TT-ATC-CGG-AA-TTA-T-T--GG-GC-GT--A-AA-GG-GT-GC-----G-TA-G-G-C-G-------G--C-AT-A-T-T-------AA----G-T-C-T---------G-A-G--G--TG--A-AA-GT--G-C-GG-G-G------CT-C-AA-----------C-C-C-C-G-T-G--A---T-G--C-C--T--T-----G--GA-A-A---C--T--G-A--TA--A-G-C-------------------------------------------------------…	Bacteria;Tenericutes;Mollicutes;DMI;DMI_fa;DMI_ge;	Tenericutes	Mollicutes	DMI	DMI_fa	DMI_ge	0	0	0	0	8.00E-04	0.00036	0.00098	0	0	0	0.00012	2.00E-04	0.00056	0.00034	0	0	0	0	0	0	0	0	0	0.00692	0.00578	0.0073	0	0	0	0	0.00108	0.0011	0.00052	HG
Otu00316	...........................................................................T--AC-GG-AG-GAT-----CCG-AG-CG-TT-ATC-CGG-AT-TTA-T-T--GG-GT-TT--A-AA-GG-GT-GC-----G-TA-G-G-T-T-------G--T-AT-G-A-T-------AA----G-T-T-A---------G-C-G--G--TG--A-AA-TA--C-C-GT-A-G------CT-C-AA-----------C-T-A-T-G-G-G--G-C-T-G--C-C--G--C-----T--AA-T-A---C--T--G-T--CA--A-A-C-------------------------------------------------------…	Bacteria;Bacteroidetes;Bacteroidia;Bacteroidales;Rikenellaceae;Rikenella;	Bacteroidetes	Bacteroidia	Bacteroidales	Rikenellaceae	Rikenella	0	0	0	0	0.00076	0.00046	7.00E-04	0	0	0.00034	0.00074	0.00212	0.00226	0.00186	0	0	0	0	0	0	0	0	0	0.00164	0.00218	0.00198	0	0	0	0.00098	0.00156	0.00136	0.00182	HG
Otu00317	...........................................................................T--AC-GT-AG-GTG-----GCA-AG-CG-TT-ATC-CGG-AT-TTA-C-T--GG-GT-GT--A-AA-GG-GC-GT-----G-TA-G-G-C-G-------G--G-AC-T-G-C-------AA----G-T-C-A---------G-G-C--G--TG--A-AA-AC--T-A-GG-G-G------CT-C-AA-----------C-C-T-C-T-A-G--C-C-T-G--C-G--T--T-----T--GA-A-A---C--T--G-T--AG--T-T-C-------------------------------------------------------…	Bacteria;Firmicutes;Clostridia;Clostridiales;Ruminococcaceae;Ruminococcaceae_unclassified;	Firmicutes	Clostridia	Clostridiales	Ruminococcaceae	Ruminococcaceae_unclassified	0.00032	0.00142	8.00E-04	0.00128	6.00E-04	0.00046	0	0	0.00078	0.0031	0.00194	0.00018	0	0	0	0	0	0	0	0	0	0.00462	0.00206	0.00032	0	0	0	0	0.00694	0.00418	0.00026	6.00E-04	2.00E-04	Late-GI
Otu00318	...........................................................................T--AC-GG-AG-GAT-----TCA-AG-CG-TT-ATC-CGG-AT-TTA-T-T--GG-GT-TT--A-AA-GG-GT-GC-----G-TA-G-G-C-G-------G--T-TT-G-A-T-------AA----G-T-T-A---------G-A-G--G--TG--A-AA-TG--T-C-GG-G-G------CT-C-AA-----------C-C-C-C-G-A-A--A-C-T-G--C-C--T--C-----T--AA-T-A---C--T--G-T--TG--A-A-C-------------------------------------------------------…	Bacteria;Bacteroidetes;Bacteroidia;Bacteroidales;Rikenellaceae;Alistipes;	Bacteroidetes	Bacteroidia	Bacteroidales	Rikenellaceae	Alistipes	0	0	0	0	0.00088	0.00096	0.00284	0.00036	0	0.00044	0.00084	0.00298	0.00238	0.00192	0	0	0	0	0	0	0	0	0	0.00214	0.00206	0.00194	0	0	0	0.00084	0.00174	0.00182	0.00166	HG
Otu00322	...........................................................................T--AC-GG-AG-GAT-----CCA-AG-CG-TT-ATC-CGG-AT-TTA-T-T--GG-GT-TT--A-AA-GG-GT-GC-----G-TA-G-G-T-G-------G--C-AT-T-A-T-------AA----G-T-C-A---------G-T-G--G--TT--A-AA-TA--C-G-AT-A-G------CT-C-AA-----------C-T-A-T-C-G-A--C-A-T-G--C-C--A--T-----T--GA-A-A---C--T--G-T--AG--C-G-C-------------------------------------------------------…	Bacteria;Bacteroidetes;Bacteroidia;Bacteroidales;Rikenellaceae;Rikenella;	Bacteroidetes	Bacteroidia	Bacteroidales	Rikenellaceae	Rikenella	0	0	0	0	0.00154	0.00118	0.00134	0	0	0.00022	0.00052	0.00174	0.0024	0.00168	0	0	0	0	0	0	0	0	0	0.00024	0.00106	0.00096	0	0	0	4.00E-04	0.00212	0.0019	0.00228	HG
Otu00323	...........................................................................T--AC-GT-AT-GGT-----GCA-AG-CG-TT-ATC-CGG-AT-TTA-C-T--GG-GT-GT--A-AA-GG-GA-GC-----G-TA-G-A-C-G-------G--C-TT-T-G-T-------AA----G-T-C-T---------G-A-A--G--TG--A-AA-GC--C-C-GG-G-G------CT-C-AA-----------C-C-C-C-G-G-G--A-C-T-G--C-T--T--T-----G--GA-A-A---C--T--A-T--TA--A-G-C-------------------------------------------------------…	Bacteria;Firmicutes;Clostridia;Clostridiales;Lachnospiraceae;Lachnospiraceae_unclassified;	Firmicutes	Clostridia	Clostridiales	Lachnospiraceae	Lachnospiraceae_unclassified	0	0	0	0	0.00106	0.00138	0.0022	0	0	0.00016	8.00E-04	0.00328	0.00272	0.00322	0	0	0	0	0	0	0	0	0	0	6.00E-05	0	0	0	0	0.00068	0.00238	0.00254	0.00392	HG
Otu00326	...........................................................................T--AC-GG-AG-GAT-----CCG-AG-CG-TT-ATC-CGG-AT-TTA-T-T--GG-GT-TT--A-AA-GG-GT-GC-----G-TA-G-G-T-G-------G--T-TT-T-A-T-------AA----G-T-C-A---------G-T-G--G--TT--A-AA-TA--C-G-AT-A-G------CT-C-AA-----------C-T-A-T-C-G-A--A-G-T-G--C-C--A--T-----T--GA-A-A---C--T--G-T--AT--G-A-C-------------------------------------------------------…	Bacteria;Bacteroidetes;Bacteroidia;Bacteroidales;Rikenellaceae;Rikenella;	Bacteroidetes	Bacteroidia	Bacteroidales	Rikenellaceae	Rikenella	0	0	0	0	4.00E-05	0	0	0	0	0.00014	4.00E-04	0.0011	0.00126	0.00072	0.00018	0	0	0.0011	0.00066	0.00104	0	0	0.00026	0.00294	0.00236	0.00252	0	0	0	0.00038	0.00218	0.00154	0.0013	HG
Otu00330	...........................................................................T--AC-GT-AG-GTG-----GCA-AG-CG-TT-ATC-CGG-AT-TTA-C-T--GG-GT-GT--A-AA-GG-GC-GT-----G-TA-G-G-C-G-------G--G-AC-T-A-T-------AA----G-T-C-A---------G-A-T--G--TG--A-AA-TT--C-C-AG-G-G------CT-C-AA-----------C-C-C-T-G-G-A--C-C-T-G--C-A--T--T-----T--GA-A-A---C--T--G-T--AG--T-T-C-------------------------------------------------------…	Bacteria;Firmicutes;Clostridia;Clostridiales;Ruminococcaceae;Ruminococcaceae_unclassified;	Firmicutes	Clostridia	Clostridiales	Ruminococcaceae	Ruminococcaceae_unclassified	0	0	0	0	0.00084	0.00086	0.00208	0	0	2.00E-04	0.00074	0.00182	0.00186	0.00174	0	0	0	0	0	0	0	0	0	0.00084	0.00184	0.00116	0	0	0	0.00046	0.0012	0.00106	0.00288	HG
Otu00332	...........................................................................T--AC-GG-AG-GAT-----TCG-AG-CG-TT-ATC-CGG-AT-TTA-T-T--GG-GT-TT--A-AA-GG-GT-GC-----G-TA-G-G-C-G-------G--T-TT-T-A-T-------AA----G-T-T-A---------G-A-G--G--TT--A-AA-TG--T-C-GG-G-G------CT-C-AA-----------C-C-C-C-G-T-G--C-C-T-G--C-C--T--C-----T--AA-T-A---C--T--G-T--AT--A-A-C-------------------------------------------------------…	Bacteria;Bacteroidetes;Bacteroidia;Bacteroidales;Rikenellaceae;Rikenellaceae_unclassified;	Bacteroidetes	Bacteroidia	Bacteroidales	Rikenellaceae	Rikenellaceae_unclassified	0	0	0	0	0.00044	0.00024	0.00052	0	0	0	8.00E-05	0	0.00018	0	0	0	0	0	0	0	3.00E-04	0	0	0.00236	0.00184	0.00212	0	0	0	0.00056	0.00188	0.0016	0.00148	HG
Otu00337	...........................................................................T--AC-GT-AG-GTG-----GCA-AG-CG-TT-ATC-CGG-AT-TTA-C-T--GG-GT-GT--A-AA-GG-GC-GT-----G-TA-G-G-C-G-------G--G-AC-T-G-C-------AA----G-T-C-A---------G-G-C--G--TG--A-AA-AC--C-A-GT-G-G------CT-C-AA-----------C-C-A-C-T-G-G--C-C-T-G--C-G--T--T-----T--GA-A-A---C--T--G-T--AG--T-T-C-------------------------------------------------------…	Bacteria;Firmicutes;Clostridia;Clostridiales;Ruminococcaceae;Ruminococcaceae_unclassified;	Firmicutes	Clostridia	Clostridiales	Ruminococcaceae	Ruminococcaceae_unclassified	0.00048	0.00426	0.00118	0.00138	0.00016	0	0	0	0.00114	0.0047	0.00188	0.00018	0	0	0	0.00038	0	0	0	0	0	0.00224	0.0019	0	0	0	0	0	0.00106	0.00184	0	0	0	Late-GI
Otu00338	...........................................................................T--AC-GG-AG-GAT-----CCA-AG-CG-TT-ATC-CGG-AT-TTA-T-T--GG-GT-TT--A-AA-GG-GT-GC-----G-TA-G-G-T-G-------G--C-AC-T-G-T-------AA----G-T-C-G---------G-G-G--G--TG--A-AA-AC--G-G-AA-T-G------CT-C-AA-----------C-A-T-T-C-C-G--C-T-T-G--C-C--T--T-----C--GA-A-A---C--T--A-T--AG--C-G-C-------------------------------------------------------…	Bacteria;Bacteroidetes;Bacteroidia;Bacteroidales;Rikenellaceae;Rikenella;	Bacteroidetes	Bacteroidia	Bacteroidales	Rikenellaceae	Rikenella	0	0	0	0	0.00096	0.00096	0.0013	0	0	0	0	0.00024	0	0	0	0	0	0	0	0	0	0	0.00012	0.00166	0.00152	0.00174	0	0	0	0.00024	0.002	0.00166	0.00146	HG
Otu00339	...........................................................................T--AC-GA-AG-GGG-----GCA-AG-CG-TT-GTT-CGG-AA-TTA-C-T--GG-GC-GT--A-AA-GG-GA-GT-----G-TA-G-G-T-T-------G--T-GT-T-A-C-------AA----G-A-T-A---------G-T-G--G--TG--A-AA-TC--C-C-GG-G-G------CT-T-AA-----------C-C-T-C-G-G-A--A-C-T-G--C-C--A--T-----T--AT-A-A---C--T--G-T--AA--C-G-C-------------------------------------------------------…	Bacteria;Proteobacteria;Alphaproteobacteria;Rhodospirillales;Rhodospirillales_unclassified;Rhodospirillales_unclassified;	Proteobacteria	Alphaproteobacteria	Rhodospirillales	Rhodospirillales_unclassified	Rhodospirillales_unclassified	0	0	0	0	0.00146	0.00128	0.00184	0	0	0	0	0	0	0	0	0	0	0	2.00E-04	0.00042	0	0	0	0.00302	0.00248	0.0026	0	0	0	0.00058	0.00368	0.00298	0.00172	HG
Otu00340	...........................................................................T--AC-GT-AG-GTG-----GCA-AG-CG-TT-ATC-CGG-AT-TTA-C-T--GG-GT-GT--A-AA-GG-GC-GT-----G-TA-G-C-C-G-------G--G-AA-G-A-T-------AA----G-T-C-A---------G-A-T--G--TG--A-AA-TC--T-G-GA-G-G------CT-C-AA-----------C-C-T-C-C-A-A--A-C-T-G--C-A--T--T-----T--GA-A-A---C--T--G-T--CT--T-T-C-------------------------------------------------------…	Bacteria;Firmicutes;Clostridia;Clostridiales;Ruminococcaceae;Oscillibacter;	Firmicutes	Clostridia	Clostridiales	Ruminococcaceae	Oscillibacter	2.00E-05	0	0	0	0.00042	0.00032	0.00042	0	0	0	0.00012	3.00E-04	0.00024	0.00044	0	0	0	0	0	0	0	0	0	7.00E-04	0.00062	0.00088	0	0	0	0	0.0016	0.00146	0.00164	HG
Otu00342	...........................................................................T--AC-GT-AG-GGG-----GCA-AG-CG-TT-ATC-CGG-AT-TTA-C-T--GG-GT-GT--A-AA-GG-GA-GC-----G-TA-G-A-C-G-------G--T-AT-T-G-C-------AA----G-T-C-T---------G-A-A--G--TG--A-AA-GC--C-C-GA-G-G------CT-C-AA-----------C-C-T-C-G-G-G--A-C-T-G--C-T--T--T-----G--GA-A-A---C--T--G-C--AT--A-A-C-------------------------------------------------------…	Bacteria;Firmicutes;Clostridia;Clostridiales;Lachnospiraceae;Lachnospiraceae_unclassified;	Firmicutes	Clostridia	Clostridiales	Lachnospiraceae	Lachnospiraceae_unclassified	0.00024	0.00158	0.00132	0.00598	0.00048	0.00034	0	0	0.00092	0.00218	0.00154	0.00044	8.00E-05	0	0	0	0	0	0	0	0	5.00E-04	0.00064	0	0	0	0	0	0.00334	0.00302	0.00014	0.00026	8.00E-05	Late-GI
Otu00345	...........................................................................T--AC-GG-AG-GAT-----TCA-AG-CG-TT-ATC-CGG-AT-TTA-T-T--GG-GT-TT--A-AA-GG-GT-GC-----G-TA-G-G-C-G-------G--T-TT-G-A-T-------AA----G-T-T-A---------G-A-G--G--TG--A-AA-TG--T-C-GG-G-G------CT-C-AA-----------C-C-C-C-G-A-A--A-C-T-G--C-C--T--C-----T--AA-T-A---C--T--G-T--TA--A-A-C-------------------------------------------------------…	Bacteria;Bacteroidetes;Bacteroidia;Bacteroidales;Rikenellaceae;Alistipes;	Bacteroidetes	Bacteroidia	Bacteroidales	Rikenellaceae	Alistipes	0	0	0	0	0.00078	6.00E-04	0.00086	0	0	0	4.00E-04	0.00232	0.00198	0.00176	0	0	0	0	0	0	0	0	0	0.00178	0.00132	9.00E-04	0	0	0	0.00078	0.00112	0.00088	0.0012	HG
Otu00350	...........................................................................T--AC-GT-AG-GTG-----GCA-AG-CG-TT-ATC-CGG-AT-TTA-C-T--GG-GT-GT--A-AA-GG-GC-GT-----G-TA-G-C-C-G-------G--G-AA-G-A-T-------AA----G-T-C-A---------G-A-T--G--TG--A-AA-TC--C-A-CG-G-G------CT-C-AA-----------C-T-C-G-T-G-A--A-C-T-G--C-A--T--T-----T--GA-A-A---C--T--G-T--CT--T-T-C-------------------------------------------------------…	Bacteria;Firmicutes;Clostridia;Clostridiales;Ruminococcaceae;Oscillibacter;	Firmicutes	Clostridia	Clostridiales	Ruminococcaceae	Oscillibacter	0	0	0	0	0.00102	0.001	0.00216	0	0	0.00014	0.00068	0.00128	0.0013	0.00148	0	0	0	0	0	0	0	0	0	0.00048	0.0013	0.00094	0	2.00E-05	0	0.00032	0.00218	0.00238	0.00246	HG
Otu00351	...........................................................................T--AC-GG-AG-GAT-----TCA-AG-CG-TT-ATC-CGG-AT-TTA-T-T--GG-GT-TT--A-AA-GG-GT-GC-----G-TA-G-G-C-G-------G--T-TT-G-A-T-------AA----G-T-T-A---------G-A-G--G--TT--A-AA-TG--T-C-GG-G-G------CT-C-AA-----------C-C-C-C-G-T-G--C-C-T-G--C-C--T--C-----T--AA-T-A---C--T--G-T--TA--G-A-C-------------------------------------------------------…	Bacteria;Bacteroidetes;Bacteroidia;Bacteroidales;Rikenellaceae;Alistipes;	Bacteroidetes	Bacteroidia	Bacteroidales	Rikenellaceae	Alistipes	0	0	0	0	2.00E-04	0.00042	0	0	0	0	0.00018	0	2.00E-05	3.00E-04	0	0	0.00066	0.00074	0	0	0	0	0	0.00168	0.00218	0.00178	0.00022	0	0	0.00052	0.00128	0.0013	0.00102	HG
Otu00352	...........................................................................T--AC-GT-AG-GTG-----GCG-AG-CG-TT-ATC-CGG-AT-TTA-T-T--GG-GC-GT--A-AA-GG-GT-GC-----G-CA-G-G-C-G-------G--T-CT-G-T-T-------AA----G-T-C-T---------A-A-A--A--TT--A-AA-GC--G-T-GG-A-G------CT-C-AA-----------C-T-C-C-A-T-T--A---T-G--T-T--T--T-----A--GA-A-A---C--T--G-G--CA--G-G-C-------------------------------------------------------…	Bacteria;Tenericutes;Mollicutes;Mollicutes_RF39;Mollicutes_RF39_fa;Mollicutes_RF39_ge;	Tenericutes	Mollicutes	Mollicutes_RF39	Mollicutes_RF39_fa	Mollicutes_RF39_ge	0	0	0	0	0.00088	0.00124	0.00092	0	0	0	0.00054	0.00182	0.00162	0.00188	0.00032	0	0	3.00E-04	0.0013	0.00184	0	0	0	0.0023	0.00308	0.00386	0	0	0	0	0.00018	5.00E-04	0.00022	HG
Otu00362	...........................................................................T--AC-GT-AT-GGT-----GCA-AG-CG-TT-ATC-CGG-AA-TTA-C-T--GG-GT-GT--A-AA-GG-GA-GC-----G-TA-G-G-C-G-------G--T-AT-G-A-T-------AA----G-C-C-A---------G-A-T--G--TG--A-AA-GC--C-C-GA-A-G------CT-T-AA-----------C-T-T-C-GAG-G--A-T-T-G--C-A--T--T-----T--GG-A-A---C--T--A-T--CA--A-A-C-------------------------------------------------------…	Bacteria;Firmicutes;Clostridia;Clostridiales;Lachnospiraceae;Tyzzerella;	Firmicutes	Clostridia	Clostridiales	Lachnospiraceae	Tyzzerella	0	0	0	0	0.00028	0	0	0.00068	0	0.00076	0.0018	0.00528	0.00358	0.00472	0	0	0	0	0	0	0	0	0	0.00084	0.00158	0.00136	0	0	0	6.00E-05	1.00E-04	0.00018	1.00E-04	HG
Otu00366	...........................................................................T--AC-GG-AG-GAT-----CCG-AG-CG-TT-ATC-CGG-AT-TTA-T-T--GG-GT-TT--A-AA-GG-GT-GC-----G-TA-G-G-T-G-------G--T-TT-T-A-T-------AA----G-T-C-A---------G-T-G--G--TT--A-AA-GA--C-G-AT-A-G------CT-C-AA-----------C-T-A-T-C-G-A--A-G-T-G--C-C--A--T-----T--GA-A-A---C--T--G-T--AG--A-A-C-------------------------------------------------------…	Bacteria;Bacteroidetes;Bacteroidia;Bacteroidales;Rikenellaceae;Rikenella;	Bacteroidetes	Bacteroidia	Bacteroidales	Rikenellaceae	Rikenella	0	0	0	0	0.00156	9.00E-04	0.0014	0	0	0	0.00034	0.00108	0.00188	0.00192	0	0	0	0	0	0	0	0	8.00E-05	0.00196	0.00222	0.00208	0	0	0	0	0.00068	0.00078	0.00056	HG
Otu00368	...........................................................................T--AC-GT-AG-GTG-----GCG-AG-CG-TT-GTT-CGG-AT-TTA-T-T--GG-GC-GT--A-AA-GG-GT-CT-----G-TA-G-G-A-G-------G--T-TT-A-T-T-------AAA-----A-T-T---------G-G-G--G--TG--A-AA-TC--C-C-GG-A-G------CT-C-AA-----------C-T-C-C-G-G-A--A-C-T-G--C-C--C--T-----G--AT-G-A---C--T--G-A--TA--G-A-C-------------------------------------------------------…	Bacteria;Lentisphaerae;Lentisphaeria;Victivallales;Victivallaceae;Victivallaceae_ge;	Lentisphaerae	Lentisphaeria	Victivallales	Victivallaceae	Victivallaceae_ge	0	0	0	0	0.00088	0.00068	0.00092	0	0	0	0	0.00014	0.00036	0	0	0	0	0	0	0	0	0	0.00018	0.00408	0.0032	0.00324	0	0	0	0.00048	0.00328	0.00366	0.00146	HG
Otu00372	...........................................................................T--AC-GG-AG-GAT-----GCA-AG-CG-TT-ATC-CGG-AT-TTA-T-T--GG-GT-TT--A-AA-GG-GT-GC-----G-TA-G-G-C-T-------G--T-TA-T-A-T-------AA----G-T-C-A---------G-T-G--G--TG--A-AA-TA--C-C-TG-A-G------CT-C-AA-----------C-T-T-A-G-G-G--G-C-T-G--C-C--A--T-----T--GA-T-A---C--T--G-T--AT--A-A-C-------------------------------------------------------…	Bacteria;Bacteroidetes;Bacteroidia;Bacteroidales;Rikenellaceae;Rikenellaceae_unclassified;	Bacteroidetes	Bacteroidia	Bacteroidales	Rikenellaceae	Rikenellaceae_unclassified	0	0	0	0	0.00036	0.00022	0.00028	0	0	0	0	0	0	0	0	0	0	0	0	0	0	0	0	0.00052	5.00E-04	0.00066	0	0	0	0.00044	0.00384	0.00324	0.00304	HG
Otu00374	...........................................................................T--AC-GG-AG-GAT-----CCA-AG-CG-TT-ATC-CGG-AT-TTA-T-T--GG-GT-TT--A-AA-GG-GT-GC-----G-TA-G-G-C-G-------G--T-TA-G-A-T-------AA----G-T-T-A---------G-A-G--G--TG--A-AA-TC--T-C-GG-G-G------CT-C-AA-----------C-C-C-C-G-A-A--A-C-T-G--C-C--T--C-----T--AA-T-A---C--T--G-T--TT--A-A-C-------------------------------------------------------…	Bacteria;Bacteroidetes;Bacteroidia;Bacteroidales;Rikenellaceae;Alistipes;	Bacteroidetes	Bacteroidia	Bacteroidales	Rikenellaceae	Alistipes	0	0	0	0	3.00E-04	0	0.00048	2.00E-04	0	0.00028	0.00108	0.00174	0.00214	0.00232	0	0	0	0	0	0	0	0	0	0	0	0	0	0	0	0.00134	0.00302	0.00314	0.00402	HG
Otu00375	...........................................................................T--AC-GA-AG-GGG-----GCA-AG-CG-TT-GTT-CGG-AA-TTA-C-T--GG-GC-GT--A-AA-GG-GA-GT-----C-TA-G-G-T-T-------G--T-GA-A-A-C-------AA----G-A-T-A---------G-T-G--G--TG--A-AA-TC--C-C-GG-G-G------CT-T-AA-----------C-C-T-C-G-G-A--A-C-T-G--C-C--A--T-----T--AT-A-A---C--T--G-T--TT--C-G-C-------------------------------------------------------…	Bacteria;Proteobacteria;Alphaproteobacteria;Rhodospirillales;Rhodospirillales_unclassified;Rhodospirillales_unclassified;	Proteobacteria	Alphaproteobacteria	Rhodospirillales	Rhodospirillales_unclassified	Rhodospirillales_unclassified	0	0	0	0	0.00302	0.00192	0.0025	3.00E-04	0	2.00E-05	8.00E-05	0.00046	0.00026	0.00018	0	0	0	0	0	0	0	0	0	0.00258	0.00232	0.00218	0	0	0	0.00026	0.00168	0.00176	0.00102	HG
Otu00376	...........................................................................T--AC-GG-GG-GGT-----GCA-AG-CG-TT-GTC-CGG-AA-TCA-T-T--GG-GC-GT--A-AA-GC-GT-TC-----G-TA-G-G-C-G-------G--T-AT-A-T-C-------AA----G-T-C-T---------G-G-T--G--TT--A-AA-GC--C-C-GG-G-G------CT-C-AA-----------C-T-C-C-G-G-T--T--CA-G--C-A--T--T-----G--GA-T-A---C--T--G-G--TA--A-A-C-------------------------------------------------------…	Bacteria;Cyanobacteria;Melainabacteria;Gastranaerophilales;Gastranaerophilales_fa;Gastranaerophilales_ge;	Cyanobacteria	Melainabacteria	Gastranaerophilales	Gastranaerophilales_fa	Gastranaerophilales_ge	0	0	0	0	0.00086	0.00076	0.00136	0	0	0	0	1.00E-04	0	6.00E-05	0	0	0	0	0	0	0	0	4.00E-05	0.00288	0.0025	0.0032	0	0	0	8.00E-05	0.00032	0.00044	8.00E-04	HG
Otu00379	...........................................................................T--AC-GT-AT-GGT-----GCA-AG-CG-TT-ATC-CGG-AT-TTA-C-T--GG-GT-GT--A-AA-GG-GA-GC-----G-TA-G-A-C-G-------G--C-TT-T-G-T-------AA----G-T-C-T---------G-A-A--G--TG--A-AA-GC--C-C-AG-G-G------CT-C-AA-----------C-C-C-T-G-G-G--A-C-T-G--C-T--T--T-----G--GA-A-A---C--T--A-T--AG--A-G-C-------------------------------------------------------…	Bacteria;Firmicutes;Clostridia;Clostridiales;Lachnospiraceae;Lachnospiraceae_unclassified;	Firmicutes	Clostridia	Clostridiales	Lachnospiraceae	Lachnospiraceae_unclassified	0	0	0	0	0.00046	4.00E-04	5.00E-04	0	0	0	0	0	0.00012	0.00012	0	0	0	0	0	0	0	0	6.00E-05	0.00274	0.00298	0.00358	0	0.00012	0	6.00E-04	0.00168	0.00128	0.0035	HG
Otu00380	...........................................................................T--AC-GG-AG-GAT-----TCG-AG-CG-TT-ATC-CGG-AT-TTA-T-T--GG-GT-TT--A-AA-GG-GT-GC-----G-TA-G-GTT---------G--T-AT-A-T-T-------AA----G-T-T-A---------G-T-G--G--TT--A-AA-TC--T-T-TC-G-G------CT-T-AA-----------C-C-G-G-A-C-A--G-T-T-G--C-C--A--T-----T--AA-T-A---C--T--G-A--TA--T-A-C-------------------------------------------------------…	Bacteria;Bacteroidetes;Bacteroidia;Bacteroidales;Rikenellaceae;Rikenella;	Bacteroidetes	Bacteroidia	Bacteroidales	Rikenellaceae	Rikenella	0	0	0	0	0.00074	0.00066	0.00046	0	0	2.00E-04	0.00062	0.00194	0.00214	0.0024	0	0	0	0	0	0	0	0	0	4.00E-05	0	1.00E-04	0	0	0	6.00E-04	0.00308	0.0036	0.0039	HG
Otu00382	...........................................................................T--AC-GG-AG-GAT-----CCA-AG-CG-TT-ATC-CGG-AT-TTA-T-T--GG-GT-TT--A-AA-GG-GT-GC-----G-TA-G-G-C-G-------G--A-GT-G-T-T-------AA----G-T-T-A---------G-T-C--G--TT--A-AA-TC--G-T-TT-G-G------CT-C-AA-----------C-C-A-G-A-C-A--A-T-G-G--C-G--A--T-----T--GA-T-A---C--T--G-G--CA--C-T-C-------------------------------------------------------…	Bacteria;Bacteroidetes;Bacteroidia;Bacteroidales;Bacteroidales_unclassified;Bacteroidales_unclassified;	Bacteroidetes	Bacteroidia	Bacteroidales	Bacteroidales_unclassified	Bacteroidales_unclassified	0	0	0	0	0.0015	0.00146	0.00212	0	6.00E-05	3.00E-04	0.00036	0.00208	0.00198	0.00248	0	0	0	0	0	0	0	0	0	4.00E-05	0.00076	0.00048	0	0	0	3.00E-04	0.00164	0.0015	0.00124	HG
Otu00384	...........................................................................T--AC-GT-AG-GGG-----GCA-AG-CG-TT-ATC-CGG-AT-TTA-C-T--GG-GT-GT--A-AA-GG-GA-GC-----G-TA-G-A-C-G-------G--T-TT-G-T-T-------AA----G-T-C-A---------G-A-T--G--TG--A-AA-GC--C-C-GG-G-G------CT-C-AA-----------C-C-C-C-G-G-G--A-C-T-G--C-A--T--T-----T--GA-A-A---C--T--G-G--CA--A-A-C-------------------------------------------------------…	Bacteria;Firmicutes;Clostridia;Clostridiales;Lachnospiraceae;Lachnospiraceae_unclassified;	Firmicutes	Clostridia	Clostridiales	Lachnospiraceae	Lachnospiraceae_unclassified	0	0	0	0	0.00122	7.00E-04	0.00162	0	0	3.00E-04	0.00084	0.0035	0.00352	0.00424	0	0	0	0	0	0	0	0	0	0.00028	0.00046	0.00086	0	0	0	0	0.00038	0	8.00E-04	HG
Otu00389	...........................................................................T--AC-GT-AG-GGG-----GCA-AG-CG-TT-ATC-CGG-AT-TTA-C-T--GG-GT-GT--A-AA-GG-GA-GC-----G-TA-G-A-C-G-------G--T-TA-G-T-T-------AA----G-T-C-A---------G-A-T--G--TG--A-AA-GC--C-C-GG-G-G------CT-C-AA-----------C-C-C-C-G-G-G--A-C-T-G--C-A--T--T-----T--GA-A-A---C--T--G-G--CA--A-A-C-------------------------------------------------------…	Bacteria;Firmicutes;Clostridia;Clostridiales;Lachnospiraceae;Lachnospiraceae_unclassified;	Firmicutes	Clostridia	Clostridiales	Lachnospiraceae	Lachnospiraceae_unclassified	0	0	0	0	0.00146	0.00174	0.00314	0	0	0	7.00E-04	0.00164	0.00136	0.0015	0	0	0	0	0	0	0	0	0	0.00026	0.00036	0.00078	0	2.00E-04	0	3.00E-04	0.00122	0.00116	0.00174	HG
Otu00391	...........................................................................T--AC-GT-AG-GGG-----GCA-AG-CG-TT-ATC-CGG-AA-TTA-T-T--GG-GC-GT--A-AA-GG-GT-GC-----G-TA-G-G-C-G-------G--C-AT-A-G-T-------AA----G-T-C-T---------A-A-G--G--TT--A-AA-GT--G-C-GG-G-G------CT-C-AA-----------C-C-C-C-G-T-G--A---T-G--C-C--T--T-----G--GA-A-A---C--T--G-C--TA--A-G-C-------------------------------------------------------…	Bacteria;Tenericutes;Mollicutes;DMI;DMI_fa;DMI_ge;	Tenericutes	Mollicutes	DMI	DMI_fa	DMI_ge	0	0	0.00058	0.00112	0.00162	0.0012	0	0	0	0	0	0	0	0	0	0	0	0	0	0	0.00022	0.0049	0.00278	0.00086	0.00056	0	0	0	0.00142	0.00204	0.00052	0.00098	0.00012	Late-GI
Otu00392	...........................................................................T--AC-GG-GG-GGT-----GCA-AG-CG-TT-GTC-CGG-AA-TCA-T-T--GG-GC-GT--A-AA-GC-GT-TC-----G-TA-G-G-C-G-------G--C-AT-A-T-C-------AA----G-T-C-T---------G-G-T--G--TT--A-AA-GC--C-C-GG-G-G------CT-C-AA-----------C-T-C-C-G-G-T--T-C-A-G--C-A--T--T-----G--GA-T-A---C--T--G-G--TA--A-G-C-------------------------------------------------------…	Bacteria;Cyanobacteria;Melainabacteria;Gastranaerophilales;Gastranaerophilales_fa;Gastranaerophilales_ge;	Cyanobacteria	Melainabacteria	Gastranaerophilales	Gastranaerophilales_fa	Gastranaerophilales_ge	0	0	0	0	0.00054	6.00E-04	0.00132	0	0	0	0	0	6.00E-05	0	0	0	0	0	0	0	0	0	0	0.0032	0.00358	0.00378	0	0	0	1.00E-04	0.00064	0.00026	0.00044	HG
Otu00394	...........................................................................T--AC-GG-AG-GAT-----CCA-AG-CG-TT-ATC-CGG-AT-TTA-T-T--GG-GT-TT--A-AA-GG-GT-GC-----G-TA-G-G-C-G-------G--T-TT-G-A-T-------AA----G-T-T-A---------G-A-G--G--TT--A-AA-TG--T-C-GG-G-G------CT-C-AA-----------C-C-C-C-G-T-G--C-C-T-G--C-C--T--C-----T--AA-T-A---C--T--G-T--TA--G-A-C-------------------------------------------------------…	Bacteria;Bacteroidetes;Bacteroidia;Bacteroidales;Rikenellaceae;Alistipes;	Bacteroidetes	Bacteroidia	Bacteroidales	Rikenellaceae	Alistipes	0	0	0	0	0	0	0	0	0	0	0	0	0	0	0	0	0.00036	0.00068	0.0015	0.0018	0	0	0	0.00276	0.00238	0.0022	0	0	0	0.00042	0.00118	0.00054	0.00062	HG
Otu00395	...........................................................................T--AC-GT-AG-GGG-----GCA-AG-CG-TT-ATC-CGG-AT-TCA-T-T--GG-GC-GT--A-AA-GC-GC-GC-----G-TA-G-G-C-G-------G--C-GC-T-C-T-------AA----G-C-A-A---------A-A-C--C--TC--T-AA-CC--T-T-GG-G-G------CT-C-AA-----------C-C-T-C-A-A-G--T-C---G--G-G--T--T-----T--TG-A-A---C--T--G-G--GG--T-G-C-------------------------------------------------------…	Bacteria;Actinobacteria;Coriobacteriia;Coriobacteriales;Eggerthellaceae;Eggerthellaceae_unclassified;	Actinobacteria	Coriobacteriia	Coriobacteriales	Eggerthellaceae	Eggerthellaceae_unclassified	0	0	0	0	0.00224	0.00304	0.01102	0	0	0	6.00E-05	0.00054	0.00054	0.00082	0	0	6.00E-05	0.00014	0.00042	0.00016	0	0	0	0	0	0	0	0	0	0	0.00044	0.00034	9.00E-04	HG
Otu00399	...........................................................................T--AC-GG-AG-GAT-----CCA-AG-CG-TT-ATC-CGG-AT-TTA-T-T--GG-GT-TT--A-AA-GG-GT-GC-----G-TA-G-G-T-T-------G--T-AC-C-A-T-------AA----G-T-C-G---------G-T-G--G--TG--A-AA-AC--G-G-AA-A-G------CT-C-AA-----------C-T-T-T-C-C-G--C-G-T-G--C-C--A--C-----C--GA-A-A---C--T--A-T--GG--C-A-C-------------------------------------------------------…	Bacteria;Bacteroidetes;Bacteroidia;Bacteroidia_unclassified;Bacteroidia_unclassified;Bacteroidia_unclassified;	Bacteroidetes	Bacteroidia	Bacteroidia_unclassified	Bacteroidia_unclassified	Bacteroidia_unclassified	0	0	0	0	0.00106	0.00092	0.00106	0	0	0	0	0	0	0	0	0	0	0	0	0	0	0	0	0.00032	0.00042	0.00038	0	0	0	0.00066	0.0032	0.00354	0.00286	HG
Otu00404	...........................................................................T--AC-GG-AG-GAT-----TCA-AG-CG-TT-ATC-CGG-AT-TTA-T-T--GG-GT-TT--A-AA-GG-GT-GC-----G-TA-G-G-C-G-------G--T-TT-G-A-T-------AA----G-T-T-A---------G-A-G--G--TG--A-AA-TG--T-C-GG-G-G------CT-C-AA-----------C-C-C-C-G-A-A--A-C-T-G--C-C--T--C-----T--AA-T-A---C--T--G-T--TA--G-A-C-------------------------------------------------------…	Bacteria;Bacteroidetes;Bacteroidia;Bacteroidales;Rikenellaceae;Alistipes;	Bacteroidetes	Bacteroidia	Bacteroidales	Rikenellaceae	Alistipes	0	0	0	0	0.00144	0.00104	0.00172	0	0	0.00032	7.00E-04	0.0011	0.0016	0.00114	0	0	0	0	0	0	0	0	0	0.00086	0.00058	0.00122	0	0	0	0	0.00098	0.00088	0.00094	HG
Otu00406	...........................................................................T--AC-GG-AG-GAT-----GCG-AG-CG-TT-ATC-CGG-AT-TTA-T-T--GG-GT-TT--A-AA-GG-GT-GC-----G-TA-G-G-T-G-------G--T-GG-C-A-T-------AA----G-T-C-A---------G-C-G--G--TA--A-AA-TT--T-C-TG-A-G------CT-C-AA-------------CT--C-A-G-T--C-T-C-G--C-C--G--T-----T--GA-A-A---C--T--G-T--AT--C-A-C-------------------------------------------------------…	Bacteria;Bacteroidetes;Bacteroidia;Bacteroidales;Bacteroidales_unclassified;Bacteroidales_unclassified;	Bacteroidetes	Bacteroidia	Bacteroidales	Bacteroidales_unclassified	Bacteroidales_unclassified	0	0	0	0	8.00E-05	0.00012	0	0.00014	0	0	0.0001	0.00038	0.00038	0.00022	0.00102	0	0.00036	0.00182	0.00076	0.00128	0	0	0	0	0	0	0	0	0	0.0007	0.00426	0.00364	0.00212	HG
Otu00407	...........................................................................T--AC-GT-AG-GGG-----GCA-AG-CG-TT-ATC-CGG-AT-TTA-C-T--GG-GT-GT--A-AA-GG-GA-GC-----G-TA-G-A-C-G-------G--T-TT-T-G-T-------AA----G-T-C-T---------G-A-T--G--TG--A-AA-GC--C-C-AG-G-G------CT-C-AA-----------C-C-C-T-G-G-G--A-C-T-G--C-A--T--T-----G--GA-A-A---C--T--A-T--AG--A-A-C-------------------------------------------------------…	Bacteria;Firmicutes;Clostridia;Clostridiales;Lachnospiraceae;Lachnospiraceae_unclassified;	Firmicutes	Clostridia	Clostridiales	Lachnospiraceae	Lachnospiraceae_unclassified	0	0	0	0	0.00092	0.00082	0.00148	0	0	0.00028	0.00064	0.0022	0.0022	0.00298	0	0	0	0	0	0	0	0	0	0.00244	0.00258	0.00308	0	0	0	0.00026	0.00152	0.00124	0.00246	HG
Otu00411	...........................................................................T--AC-GG-AG-GAT-----TCA-AG-CG-TT-ATC-CGG-AT-TTA-T-T--GG-GT-TT--A-AA-GG-GT-GC-----G-TA-G-G-C-G-------G--T-TA-G-A-T-------AA----G-T-T-A---------G-A-G--G--TG--A-AA-TC--T-C-GG-A-G------CT-C-AA-----------C-T-C-C-G-A-A--A-C-T-G--C-C--T--C-----T--AA-T-A---C--T--G-T--TT--A-A-C-------------------------------------------------------…	Bacteria;Bacteroidetes;Bacteroidia;Bacteroidales;Rikenellaceae;Alistipes;	Bacteroidetes	Bacteroidia	Bacteroidales	Rikenellaceae	Alistipes	0	0	0	0	0.00126	0.00122	9.00E-04	0	0	0.00018	0.00016	6.00E-04	0.00072	0.00056	0	0	0	0	0	0	0	0	0	0.00196	0.0027	0.00142	0	0	0	0	0	0	0	HG
Otu00415	...........................................................................T--AC-GT-AG-GTG-----GCA-AG-CG-TT-ATC-CGG-AT-TTA-C-T--GG-GT-GT--A-AA-GG-GC-GT-----G-TA-G-C-C-G-------G--G-AA-G-G-C-------AA----G-T-C-A---------G-A-T--G--TG--A-AA-TC--T-G-GA-G-G------CT-C-AA-----------C-C-T-C-C-A-A--A-C-T-G--C-A--T--T-----T--GA-A-A---C--T--G-T--CT--T-T-C-------------------------------------------------------…	Bacteria;Firmicutes;Clostridia;Clostridiales;Ruminococcaceae;Oscillibacter;	Firmicutes	Clostridia	Clostridiales	Ruminococcaceae	Oscillibacter	0	0	0	0	0.00064	0.00066	0.00142	0.00012	0	3.00E-04	0.00086	0.00274	0.00288	0.00254	6.00E-04	0	0	0	0	0	0	0	0	0.00134	0.00222	0.0019	0	0	0	0	0	0.00018	0.00028	HG
Otu00419	...........................................................................T--AC-GG-AG-GAT-----TCG-AG-CG-TT-ATC-CGG-AT-TTA-T-T--GG-GT-TT--A-AA-GG-GT-GC-----G-TA-G-G-C-G-------G--T-TT-T-A-T-------AA----G-T-T-A---------G-A-G--G--TT--A-AA-TG--T-C-GG-G-G------CT-C-AA-----------C-C-C-C-G-T-G--C-C-T-G--C-C--T--C-----T--AA-T-A---C--T--G-T--AT--A-A-C-------------------------------------------------------…	Bacteria;Bacteroidetes;Bacteroidia;Bacteroidales;Rikenellaceae;Alistipes;	Bacteroidetes	Bacteroidia	Bacteroidales	Rikenellaceae	Alistipes	0	0	0	0	0.00202	0.00128	0.00156	0	0	0	0.00046	0.00054	0.00064	0.00044	0	0	0	0.00028	2.00E-05	0	0	0	0	0	0	0	0	0	0	0	0.0014	0.00128	0.00086	HG
Otu00421	...........................................................................T--AC-GG-AG-GAT-----CCA-AG-CG-TT-ATC-CGG-AT-TTA-T-T--GG-GT-TT--A-AA-GG-GT-GC-----G-TA-G-G-C-G-------G--C-CC-T-A-T-------AA----G-T-C-A---------G-T-G--G--TT--A-AA-AG--T-G-AG-A-G------CT-C-AA-----------C-T-C-T-C-A-A--C-C-T-G--C-C--A--T-----T--GA-A-A---C--T--G-T--AG--A-G-C-------------------------------------------------------…	Bacteria;Bacteroidetes;Bacteroidia;Bacteroidales;Rikenellaceae;Rikenella;	Bacteroidetes	Bacteroidia	Bacteroidales	Rikenellaceae	Rikenella	0	0	0	0	8.00E-04	0.001	0.00166	0	0	0.00012	0.00018	0.00044	0.00054	0.00058	0	0	0	0	0	0	0	0	0	0	0	0	0	0	0	8.00E-04	0.00404	0.00394	0.0026	HG
Otu00422	...........................................................................T--AC-GT-AG-GGA-----GCA-AG-CG-TT-GTC-CGG-AT-TTA-C-T--GG-GT-GT--A-AA-GG-GT-GC-----G-TA-G-G-C-G-------G--C-TT-T-G-T-------AA----G-T-C-A---------G-A-A--G--TG--A-AA-TC--T-A-GG-G-G------CT-C-AA-----------C-C-C--CT-A-A--A-C-T-G--C-T--T--T-----T--GA-A-A---C--T--A-T--AA--A-G-C-------------------------------------------------------…	Bacteria;Firmicutes;Clostridia;Clostridiales;Ruminococcaceae;Ruminiclostridium_5;	Firmicutes	Clostridia	Clostridiales	Ruminococcaceae	Ruminiclostridium_5	0	0	0	0	0.00066	0.00102	0	0	0	0	0.00064	0.00214	0.002	0.0016	0	0	0.00284	0.00264	0.0015	0.00156	0	0	0	0	0	0	0	0	0	0	0	0	8.00E-04	HG
Otu00424	...........................................................................T--AC-AG-AG-GTC-----TCA-AG-CG-TT-GTT-CGG-AA-TCA-C-T--GG-GC-GT--A-AA-GG-GT-AC-----G-TA-G-G-C-G-------G--C-AG-C-A-T-------AA----G-T-C-G---------T-G-C--G--TG--A-AA-GG--C-A-GG-G-G------CT-C-AA-----------C-C-T-C-T-G-G--A-G-T-G--C-G--C--A-----T--GA-T-A---C--T--G-T--GT--T-G-C-------------------------------------------------------…	Bacteria;Verrucomicrobia;Verrucomicrobiae;Verrucomicrobiales;Akkermansiaceae;Akkermansia;	Verrucomicrobia	Verrucomicrobiae	Verrucomicrobiales	Akkermansiaceae	Akkermansia	0	0	0	0	0.00244	0.0021	0.00434	0	0	0.00024	5.00E-04	0.00184	0.00158	0.00242	0	0	0	0	0	0	0	0	0	0	0	0	0	0	0	0.00012	0.00054	0.00026	0.00058	HG
Otu00428	...........................................................................T--AC-GT-AG-GTG-----GCG-AG-CG-TT-GTT-CGG-AT-TTA-T-T--GG-GC-GT--A-AA-GG-GT-CT-----G-TA-G-G-A-G-------G--T-TT-A-T-T-------AAA-----A-T-T---------G-G-G--G--TG--A-AA-TC--C-C-GG-A-G------CT-C-AA-----------C-T-C-C-G-G-A--A-C-T-G--C-C--C--T-----G--AT-G-A---C--T--G-A--TA--G-A-C-------------------------------------------------------…	Bacteria;Lentisphaerae;Lentisphaeria;Victivallales;Victivallaceae;Victivallaceae_ge;	Lentisphaerae	Lentisphaeria	Victivallales	Victivallaceae	Victivallaceae_ge	0	0	0	0	2.00E-04	0	0	0	0	0	4.00E-05	0	0	0	0.00044	0	0.00044	0.00148	3.00E-04	0.00044	0	0	0	0.00162	0.00136	0.00154	0	0	0	0.00024	0.00262	0.0029	0.00164	HG
Otu00430	...........................................................................T--AC-AG-AG-GTC-----TCA-AG-CG-TT-GTT-CGG-AA-TCA-C-T--GG-GC-GT--A-AA-GG-GT-AC-----G-TA-G-G-C-G-------G--C-AA-G-A-T-------AA----G-T-C-G---------T-G-C--G--TG--A-AA-GG--C-A-GG-G-G------CT-C-AA-----------C-C-C-C-T-G-G--A-G-T-G--C-G--C--A-----T--GA-T-A---C--T--G-T--CT--T-G-C-------------------------------------------------------…	Bacteria;Verrucomicrobia;Verrucomicrobiae;Verrucomicrobiales;Akkermansiaceae;Akkermansia;	Verrucomicrobia	Verrucomicrobiae	Verrucomicrobiales	Akkermansiaceae	Akkermansia	6.00E-05	0	0	0	0.00132	0.00138	0.0022	0	0	0	0.00056	0.00188	0.002	0.00304	0	0	0	0	0	0	0	0	0	0.00018	0.00044	0.00064	0	0	0	0.00046	0.00116	0.00092	0.0015	HG
Otu00435	...........................................................................T--AC-GG-AG-GAT-----TCG-AG-CG-TT-ATC-CGG-AT-TTA-T-T--GG-GT-TT--A-AA-GG-GT-GC-----G-TA-G-G-C-T-------G--T-TT-A-A-T-------AA----G-T-T-A---------G-A-G--G--TT--A-AA-AA--T-C-GG-G-G------CT-C-AA-----------C-C-C-C-G---T--T-G-T-G--C-C--T--C-----T--AA-T-A---C--T--G-T--TA--G-A-C-------------------------------------------------------…	Bacteria;Bacteroidetes;Bacteroidia;Bacteroidales;Rikenellaceae;Alistipes;	Bacteroidetes	Bacteroidia	Bacteroidales	Rikenellaceae	Alistipes	0	0	0	0	0.00022	0.00022	4.00E-04	0	0	2.00E-04	0.00084	0.00192	0.00252	0.00222	0	0	0	0	0	0	0	0	0	0.00078	3.00E-04	6.00E-04	0	0	0	0.00086	0.00314	0.0027	0.00186	HG
Otu00436	...........................................................................T--AC-GA-AG-GGT-----GCT-AG-CG-TT-GTT-CGG-AT-TTA-C-T--GG-GC-GT--A-AA-GC-GC-AC-----G-TA-G-G-C-G-------G--T-TA-T-A-T-------AA----G-T-C-A---------G-C-G--G--TG--A-AA-TT--C-C-AG-G-G------CT-C-AA-----------C-C-T-T-G-G-C--A-T-T-G--C-C--A--T-----T--GA-T-A---C--T--G-T--AT--A-G-C-------------------------------------------------------…	Bacteria;Proteobacteria;Alphaproteobacteria;Alphaproteobacteria_unclassified;Alphaproteobacteria_unclassified;Alphaproteobacteria_unclassified;	Proteobacteria	Alphaproteobacteria	Alphaproteobacteria_unclassified	Alphaproteobacteria_unclassified	Alphaproteobacteria_unclassified	0	0	0	0	0.00082	0.00048	0.00082	0	0	0	1.00E-04	0.00034	0.00032	0.00062	8.00E-05	0	0	2.00E-05	0.00014	0.00016	0	0	8.00E-05	0.00314	0.00212	0.00248	0	0	0	0.00012	0.00062	0.00034	0.00022	HG
Otu00438	...........................................................................T--AC-GG-AG-GAT-----TCG-AG-CG-TT-ATC-CGG-AT-TTA-T-T--GG-GT-TT--A-AA-GG-GT-GC-----G-TA-G-G-TG--------G--T-TT-T-T-T-------AA----G-T-C-A---------G-T-G--G--TT--A-AA-TA--T-T-AA-G-G------CT-C-AA-----------C-C-T-T-A-A-C--C-A-T-G--C-C--A--T-----T--GA-A-A---C--T--G-A--GA--G-A-C-------------------------------------------------------…	Bacteria;Bacteroidetes;Bacteroidia;Bacteroidales;Rikenellaceae;Rikenella;	Bacteroidetes	Bacteroidia	Bacteroidales	Rikenellaceae	Rikenella	0	0	0	0	0.00016	6.00E-05	0.00014	0	0	8.00E-05	0.00026	0.00024	5.00E-04	0.00052	0.00026	0	0.00058	0.00108	0.00048	0.001	0	0	0.00014	0.00518	0.00224	0.00286	0	0	0	0	0	0.00014	0	HG
Otu00443	...........................................................................T--AC-GG-AG-GAT-----TCA-AG-CG-TT-ATC-CGG-AT-TTA-T-T--GG-GT-TT--A-AA-GG-GT-GC-----G-TA-G-G-C-G-------G--C-TT-A-A-T-------AA----G-T-T-A---------G-A-G--G--TG--A-AA-TC--T-C-GG-A-G------CT-C-AA-----------C-T-C-C-G-A-A--A-C-T-G--C-C--T--C-----T--AA-T-A---C--T--G-T--TG--A-G-C-------------------------------------------------------…	Bacteria;Bacteroidetes;Bacteroidia;Bacteroidales;Rikenellaceae;Alistipes;	Bacteroidetes	Bacteroidia	Bacteroidales	Rikenellaceae	Alistipes	0	0	0	0	0.0022	0.00122	0.00316	0	0	0	0.00022	0.00056	0.00038	0.00028	0	0	0	0	0	0	0	0	0	0.00188	0.00236	0.0019	0	0	0	0	0	0	0	HG
Otu00444	...........................................................................T--AC-GA-AG-GGG-----GCA-AG-CG-TT-GTT-CGG-AA-TTA-C-T--GG-GC-GT--A-AA-GG-GA-GT-----C-TA-G-G-T-T-------G--T-AT-T-G-C-------AA----G-A-T-A---------G-T-G--G--TG--A-AA-TC--C-C-GG-G-G------CT-T-AA-----------C-C-T-C-G-G-A--A-C-T-G--C-C--A--T-----T--AT-A-A---C--T--G-C--AA--T-G-C-------------------------------------------------------…	Bacteria;Proteobacteria;Alphaproteobacteria;Rhodospirillales;uncultured;uncultured_ge;	Proteobacteria	Alphaproteobacteria	Rhodospirillales	uncultured	uncultured_ge	0	0	0	0	0.00184	0.00112	0.00146	0	0	0	0	0	0	0	0	0	0	0	0	0	0	0	0	0.00058	0.00032	0.00028	0	0	0	4.00E-04	0.00298	0.00336	0.00154	HG
Otu00447	...........................................................................T--AC-GG-AG-GAT-----TCA-AG-CG-TT-ATC-CGG-AT-TTA-T-T--GG-GT-TT--A-AA-GG-GT-GC-----G-TA-G-G-C-G-------G--T-TA-G-A-T-------AA----G-T-T-A---------G-A-G--G--TG--A-AA-TC--T-C-GG-A-G------CT-C-AA-----------C-T-C-C-G-A-A--A-C-T-G--C-C--T--C-----T--AA-T-A---C--T--G-T--TT--A-A-C-------------------------------------------------------…	Bacteria;Bacteroidetes;Bacteroidia;Bacteroidales;Rikenellaceae;Alistipes;	Bacteroidetes	Bacteroidia	Bacteroidales	Rikenellaceae	Alistipes	0	0	0	0	0.00048	5.00E-04	0.00092	0	0	0	0.00054	0.00084	0.00086	0.00058	0	0	0	0	0	0	0	0	0	0.00146	0.0017	0.00164	0	0	0	4.00E-04	0.00156	0.00142	0.00152	HG
Otu00448	...........................................................................T--AC-GG-AG-GAT-----TCA-AG-CG-TT-ATC-CGG-AT-TTA-T-T--GG-GT-TT--A-AA-GG-GT-GC-----G-TA-G-G-C-G-------G--C-CA-G-A-T-------AA----G-T-T-A---------G-A-G--G--TG--A-AA-TC--T-C-GG-A-G------CT-C-AA-----------C-T-C-C-G-A-A--A-C-T-G--C-C--T--C-----T--AA-T-A---C--T--G-T--TT--G-G-C-------------------------------------------------------…	Bacteria;Bacteroidetes;Bacteroidia;Bacteroidales;Rikenellaceae;Alistipes;	Bacteroidetes	Bacteroidia	Bacteroidales	Rikenellaceae	Alistipes	0	0	0	0	0.00036	0.00054	0	0	0	0	0.00022	0.00062	0.00026	0	0	0	0	0	0	0	0	0	6.00E-05	0.00192	0.00214	0.00232	0	0	0	0.00054	0.00146	0.00098	0.00084	HG
Otu00452	...........................................................................T--AC-GG-AG-GAT-----CCG-AG-CG-TT-ATC-CGG-AT-TTA-T-T--GG-GT-TT--A-AA-GG-GT-GC-----G-TA-G-G-T-G-------G--T-TT-T-A-T-------AA----G-T-C-A---------G-T-G--G--TT--A-AA-GG--C-G-AT-A-G------CT-C-AA-----------C-T-A-T-C-G-A--A-G-T-G--C-C--A--T-----T--GA-A-A---C--T--G-T--AG--A-A-C-------------------------------------------------------…	Bacteria;Bacteroidetes;Bacteroidia;Bacteroidales;Rikenellaceae;Rikenella;	Bacteroidetes	Bacteroidia	Bacteroidales	Rikenellaceae	Rikenella	0	0	0	0	0.00084	0.00076	0.00084	0.00024	0	4.00E-04	0.00096	0.0032	0.0031	0.00348	0	0	5.00E-04	0.00078	0.00022	0.00028	0	0	0	0	0	0	0	0	0	0	0	0	0	HG
Otu00455	...........................................................................T--AC-GT-AG-GGG-----GCA-AG-CG-TT-ATC-CGG-AT-TTA-C-T--GG-GT-GT--A-AA-GG-GA-GC-----G-TA-G-A-C-G-------G--T-TT-G-T-T-------AA----G-T-C-A---------G-A-T--G--TG--A-AA-GC--C-C-GG-G-G------CT-C-AA-----------C-C-C-C-G-G-G--A-C-T-G--C-A--T--T-----T--GA-A-A---C--T--G-G--CA--A-A-C-------------------------------------------------------…	Bacteria;Firmicutes;Clostridia;Clostridiales;Lachnospiraceae;Lachnospiraceae_unclassified;	Firmicutes	Clostridia	Clostridiales	Lachnospiraceae	Lachnospiraceae_unclassified	0	0	0	0	0.00032	0.00034	0	0	0	0	0.00018	4.00E-04	0.00044	0.00054	0	0	0	0	0	0	0	0	0	0.00116	0.00132	0.00176	0	0	0	0.00046	0.00148	0.00152	0.00228	HG
Otu00456	...........................................................................T--AC-GG-AG-GAT-----CCA-AG-CG-TT-ATC-CGG-AT-TTA-T-T--GG-GT-TT--A-AA-GG-GT-GC-----G-TA-G-G-C-G-------G--T-TT-G-A-T-------AA----G-T-T-A---------G-A-G--G--TT--A-AA-TG--T-C-GG-G-G------CT-C-AA-----------C-C-C-C-G-T-G--C-C-T-G--C-C--T--C-----T--AA-T-A---C--T--G-T--TA--G-A-C-------------------------------------------------------…	Bacteria;Bacteroidetes;Bacteroidia;Bacteroidales;Rikenellaceae;Alistipes;	Bacteroidetes	Bacteroidia	Bacteroidales	Rikenellaceae	Alistipes	0	0	0	0	0.00012	0	0.00036	0.00028	0	2.00E-04	0.00034	0.00096	0.00052	0.00086	0	0	0	0	0	0	0	0	0	5.00E-04	0.00088	9.00E-04	0	0	0	0.00018	0.00044	0.00066	0.00078	HG
Otu00458	...........................................................................T--AC-GA-AG-GGG-----GCA-AG-CG-TT-GTT-CGG-AA-TTA-C-T--GG-GC-GT--A-AA-GG-GA-GT-----C-TA-G-G-T-T-------G--T-GA-T-A-C-------AA----G-A-T-A---------G-T-G--G--TG--A-AA-TC--C-C-GG-G-G------CT-T-AA-----------C-C-T-C-G-G-A--A-C-T-G--C-C--A--T-----T--AT-A-A---C--T--G-T--AT--C-G-C-------------------------------------------------------…	Bacteria;Proteobacteria;Alphaproteobacteria;Rhodospirillales;Rhodospirillales_unclassified;Rhodospirillales_unclassified;	Proteobacteria	Alphaproteobacteria	Rhodospirillales	Rhodospirillales_unclassified	Rhodospirillales_unclassified	0	0	0	0	0.00214	0.00178	0.00256	0	0	0	0	0	0	0	0	0	0	0.00078	0.0012	0.00202	0	0	0	0.00052	6.00E-04	0.00074	0	0	0	0	0.00058	0.00098	0.00044	HG
Otu00461	...........................................................................T--AC-GT-AG-GGG-----GCG-AG-CG-TT-ATC-CGG-AA-TTA-T-T--GG-GC-GT--A-AA-GA-GT-AC-----G-TA-G-G-T-G-------G--T-TT-T-T-T-------AA----G-C-G-T---------A-G-G--G--TT--T-AA-GG--C-A-AT-G-G------CT-C-AA-----------C-C-A-T-T-G-T--T---C-G--C-C--C--T-----A--TG-A-A---C--T--G-A--AA--G-A-C-------------------------------------------------------…	Bacteria;Firmicutes;Clostridia;Clostridiales;Family_XIII;Family_XIII_ge;	Firmicutes	Clostridia	Clostridiales	Family_XIII	Family_XIII_ge	0	0	0	0	0.00042	2.00E-04	0.00012	0	0	0	0.00016	0.00062	0.00042	0.00076	0	0	0	0	0	0	0	0	0	0.00012	0.00034	0.00052	0	4.00E-05	1.00E-04	0.00058	0.00366	0.00332	0.0024	HG
Otu00463	...........................................................................T--AC-GT-AG-GGG-----GCG-AG-CG-TT-ATC-CGG-AA-TGA-C-T--GG-GC-GT--A-AA-GG-GA-GC-----G-TA-G-G-C-G-------G--C-TC-T-T-T-------AA----G-T-T-A---------T-G-T--G--TG--A-AA-GC--C-C-AC-A-G------CT-C-AA-----------C-T-G-T-G-G-A--A-C-T-G--C-A--C--A-----T--AA-A-A---C--T--G-G--AG--A-A-C-------------------------------------------------------…	Bacteria;Firmicutes;Clostridia;Clostridiales;Clostridiales_unclassified;Clostridiales_unclassified;	Firmicutes	Clostridia	Clostridiales	Clostridiales_unclassified	Clostridiales_unclassified	0	0	0	0	0.0012	7.00E-04	0.00124	0	0	0	0	0.00034	0.00054	0	0	0	0	0	0	0	0	0	0	0.00394	0.00318	0.00356	0	0	0	0	0.00048	0.00064	0.00038	HG
Otu00465	...........................................................................T--AC-GG-AG-GAT-----TCG-AG-CG-TT-ATC-CGG-AT-TTA-T-T--GG-GT-TT--A-AA-GG-GT-GC-----G-TA-G-G-C-G-------G--T-TT-G-A-T-------AA----G-T-T-A---------G-A-G--G--TG--A-AA-TG--T-C-GG-G-G------CT-C-AA-----------C-C-C-C-G-A-A--A-C-T-G--C-C--T--C-----T--AA-T-A---C--T--G-T--CA--G-A-C-------------------------------------------------------…	Bacteria;Bacteroidetes;Bacteroidia;Bacteroidales;Rikenellaceae;Alistipes;	Bacteroidetes	Bacteroidia	Bacteroidales	Rikenellaceae	Alistipes	0	0	0.00064	0.00124	0.00158	0.00204	0.00024	0	0.00058	0.00082	6.00E-04	0.00022	0.00014	8.00E-05	0	0	0	0	0	0	0	8.00E-04	0.00184	0	6.00E-05	0	0	0	0.00196	0.00448	2.00E-05	2.00E-05	6.00E-05	Late-GI
Otu00467	...........................................................................T--AC-GG-AG-GAT-----CCA-AG-CG-TT-ATC-CGG-AT-TTA-T-T--GG-GT-TT--A-AA-GG-GT-GC-----G-TA-G-G-C-G-------G--T-TT-G-A-T-------AA----G-T-T-A---------G-A-G--G--TG--A-AA-TG--T-C-GG-G-G------CT-C-AA-----------C-C-C-C-G-A-A--A-C-T-G--C-C--T--C-----T--AA-T-A---C--T--G-T--TA--G-A-C-------------------------------------------------------…	Bacteria;Bacteroidetes;Bacteroidia;Bacteroidales;Rikenellaceae;Alistipes;	Bacteroidetes	Bacteroidia	Bacteroidales	Rikenellaceae	Alistipes	0	0	0	0	0.00074	0.00046	0.00054	0	0	0.00026	0.00032	8.00E-04	0.00068	0.00098	0	0	0	0	0	0	0	0	0	0.00114	0.00062	0.00088	0	0	0	0.00012	0.00058	0.00098	0.00036	HG
Otu00468	...........................................................................T--AC-GG-AG-GAT-----TCA-AG-CG-TT-ATC-CGG-AT-TTA-T-T--GG-GT-TT--A-AA-GG-GT-GC-----G-TA-G-G-C-G-------G--T-TT-G-A-T-------AA----G-T-T-A---------G-A-G--G--TG--A-AA-TC--T-C-GG-A-G------CT-C-AA-----------C-T-C-C-G-A-A--A-C-T-G--C-C--T--C-----T--AA-T-A---C--T--G-T--TG--A-A-C-------------------------------------------------------…	Bacteria;Bacteroidetes;Bacteroidia;Bacteroidales;Rikenellaceae;Alistipes;	Bacteroidetes	Bacteroidia	Bacteroidales	Rikenellaceae	Alistipes	0	0	0	0	0.00054	0.00054	0.00082	0	0	0	8.00E-05	0.00026	2.00E-04	1.00E-04	0	0	0	0	0	0	0	0	0	0.00148	0.00168	0.00172	0.00016	0	0	0.00046	0.0012	0.001	0.00114	HG
Otu00470	...........................................................................T--AC-GT-AG-GTG-----GCG-AG-CG-TT-GTT-CGG-AT-TTA-T-T--GG-GC-GT--A-AA-GG-GT-CT-----G-TA-G-G-A-T-------G--T-TT-A-T-T-------AAA-----A-T-T---------G-G-G--G--TG--A-AA-TC--C-C-GG-A-G------CT-C-AA-----------C-T-C-C-G-G-A--A-C-T-G--C-C--C--T-----G--AT-G-A---C--T--G-A--TA--G-A-C-------------------------------------------------------…	Bacteria;Lentisphaerae;Lentisphaeria;Victivallales;Victivallaceae;Victivallaceae_ge;	Lentisphaerae	Lentisphaeria	Victivallales	Victivallaceae	Victivallaceae_ge	0	0	0	0	0.00088	0.00048	0.00044	0	0	0	8.00E-05	0.00026	0.00024	0.00024	0	0	0	4.00E-05	0	6.00E-05	0	0	0	0.00166	0.0012	0.00166	0	0	0	0.00012	0.00134	0.0017	0.00076	HG
Otu00480	...........................................................................T--AC-GG-AG-GAT-----TCG-AG-CG-TT-ATC-CGG-AT-TTA-T-T--GG-GT-TT--A-AA-GG-GT-GC-----G-TA-G-G-C-G-------G--T-TT-G-A-T-------AA----G-T-T-A---------G-G-G--G--TG--A-AA-TA--C-C-GG-G-G------CT-C-AA-----------C-C-T-C-G-G-A--A-C-T-G--C-C--C--C-----T--AA-T-A---C--T--G-T--TG--A-A-C-------------------------------------------------------…	Bacteria;Bacteroidetes;Bacteroidia;Bacteroidales;Rikenellaceae;Alistipes;	Bacteroidetes	Bacteroidia	Bacteroidales	Rikenellaceae	Alistipes	0	0	0	0	0.0013	0.00118	0.00218	0	0	6.00E-05	0.00046	0.00164	0.00142	0.00158	0	0	0	0	0	0	2.00E-05	0	0	0.00058	7.00E-04	0	0	0	0	0	4.00E-04	0	2.00E-04	HG
Otu00481	...........................................................................T--AC-GG-AG-GAT-----CCG-AG-CG-TT-ATC-CGG-AT-TTA-T-T--GG-GT-TT--A-AA-GG-GT-GC-----G-TA-G-G-T-T-------G--T-AT-G-A-T-------AA----G-T-T-A---------G-C-G--G--TG--A-AA-TA--C-C-GT-A-G------CT-C-AA-----------C-T-A-T-G-G-G--G-C-T-G--C-C--G--C-----T--AA-T-A---C--T--G-T--CA--A-A-C-------------------------------------------------------…	Bacteria;Bacteroidetes;Bacteroidia;Bacteroidales;Rikenellaceae;Rikenella;	Bacteroidetes	Bacteroidia	Bacteroidales	Rikenellaceae	Rikenella	0	0	0	0	0.00064	8.00E-04	0.00036	7.00E-04	0	0.00034	0.00074	0.00148	0.0019	0.0016	0	0	0	0	0	0	0	0	0.00012	0.00042	0.00048	0.00054	0	0	0	0	0.0011	0.00124	0.00108	HG
Otu00492	...........................................................................T--AC-GG-AG-GAT-----TCG-AG-CG-TT-ATC-CGG-AT-TTA-T-T--GG-GT-TT--A-AA-GG-GT-GC-----G-TA-G-G-T-G-------G--T-TG-T-A-T-------AA----G-T-T-A---------G-T-C--G--TT--A-AA-TC--T-T-GA-G-G------CT-C-AA-----------C-C-T-C-G-A-C--A-C-G-G--C-G--A--T-----T--AA-T-A---C--T--G-T--AT--A-A-C-------------------------------------------------------…	Bacteria;Bacteroidetes;Bacteroidia;Bacteroidales;Rikenellaceae;Rikenellaceae_unclassified;	Bacteroidetes	Bacteroidia	Bacteroidales	Rikenellaceae	Rikenellaceae_unclassified	0	6.00E-05	0.00018	0.00094	0.0011	0.00148	0	0	0.00062	0.00058	0.00094	0.00046	3.00E-04	0.00052	0	0	0	0	0	0	6.00E-05	0	0.00108	0.00038	0.00036	1.00E-04	0	0	0	0.00128	3.00E-04	0.00036	0.00012	Late-GI
Otu00494	...........................................................................T--AC-GT-AG-GGA-----GCA-AG-CG-TT-GTC-CGG-AA-TTA-C-T--GG-GT-GT--A-AA-GG-GA-GT-----G-TA-G-G-C-G-------G--G-AC-T-T-T-------AA----G-T-C-A---------G-A-T--G--TG--A-AA-AC--T-A-TG-G-G------CT-C-AA-----------C-C-C-ATT-A-G--A-C-T-G--C-A--T--T-----T--GA-A-A---C--T--G-G--AG--T-T-C-------------------------------------------------------…	Bacteria;Firmicutes;Clostridia;Clostridiales;Ruminococcaceae;Ruminococcaceae_unclassified;	Firmicutes	Clostridia	Clostridiales	Ruminococcaceae	Ruminococcaceae_unclassified	1.00E-04	1.00E-04	0.00058	0.00322	0.00028	4.00E-04	0	0	0.00012	0.00034	0.00032	0.00016	0.00012	8.00E-05	0	0.00158	2.00E-04	0	0	0	0	0.00014	0.00036	0	0	0	0	0	0.00018	0.00542	1.00E-04	3.00E-04	1.00E-04	Late-GI
Otu00504	...........................................................................T--AC-GG-AG-GAT-----TCA-AG-CG-TT-ATC-CGG-AT-TTA-T-T--GG-GT-TT--A-AA-GG-GT-GC-----G-TA-G-G-C-G-------G--T-TT-G-A-T-------AA----G-T-T-A---------G-A-G--G--TG--A-AA-TG--T-C-GG-G-G------CT-C-AA-----------C-C-C-C-G-A-A--A-C-T-G--C-C--T--C-----T--AA-T-A---C--T--G-T--TA--G-A-C-------------------------------------------------------…	Bacteria;Bacteroidetes;Bacteroidia;Bacteroidales;Rikenellaceae;Alistipes;	Bacteroidetes	Bacteroidia	Bacteroidales	Rikenellaceae	Alistipes	0	0	0	0	0.00128	0.00064	0.00148	0	0	0	0.00034	0.00096	0.00112	0.00076	0	0	0	0.00036	0	0	0	0	0	0.00096	0.00068	0.00088	0	0	0	0.00062	0.00214	0.00212	0.00144	HG
Otu00509	...........................................................................T--AC-GG-AG-GAT-----TCA-AG-CG-TT-ATC-CGG-AT-TTA-T-T--GG-GT-TT--A-AA-GG-GT-GC-----G-TA-G-G-C-G-------G--T-TT-T-A-T-------AA----G-T-T-A---------G-A-G--G--TG--A-AA-TC--T-C-GG-A-G------CT-C-AA-----------C-T-C-C-G-A-A--A-C-T-G--C-C--T--C-----T--AA-T-A---C--T--G-T--AG--A-A-C-------------------------------------------------------…	Bacteria;Bacteroidetes;Bacteroidia;Bacteroidales;Rikenellaceae;Alistipes;	Bacteroidetes	Bacteroidia	Bacteroidales	Rikenellaceae	Alistipes	0	0	0	0	8.00E-04	0.00102	0.00186	0.00038	0	0.00032	0.00084	0.00134	0.00152	0.00142	0	0	0	0	0	0	0	0	0	0	0	0	0	0	0	0.00066	0.00174	0.0012	0.00146	HG
Otu00511	...........................................................................T--AC-GT-AG-GGG-----GCG-AG-CG-TT-ATC-CGG-AA-TGA-C-T--GG-GC-GT--A-AA-GG-GA-GC-----G-TA-G-G-C-G-------G--T-TT-T-T-T-------AA----G-T-T-A---------T-G-T--G--TG--A-AA-GC--C-C-AC-G-G------CT-C-AA-----------C-C-G-T-G-G-A--A-C-T-G--C-A--C--A-----T--AA-A-A---C--T--G-G--AG--A-A-C-------------------------------------------------------…	Bacteria;Firmicutes;Clostridia;Clostridiales;Clostridiales_unclassified;Clostridiales_unclassified;	Firmicutes	Clostridia	Clostridiales	Clostridiales_unclassified	Clostridiales_unclassified	0	0	0	0	0.00172	0.00126	0.002	0	0	0	0.00012	3.00E-04	0.00038	3.00E-04	0	0	0	0	0	0	0	0	0	0	0	0	0	0	0	3.00E-04	0.00158	0.00204	0.00154	HG
Otu00521	...........................................................................T--AC-GT-AG-GTG-----GCA-AG-CG-TT-ATC-CGG-AT-TTA-C-T--GG-GT-GT--A-AA-GG-GC-GT-----G-TA-G-C-C-G-------G--G-AA-G-A-T-------AA----G-T-C-A---------G-A-T--G--TG--A-AA-TC--T-G-GG-G-G------CT-C-AA-----------C-C-T-C-C-A-A--A-C-T-G--C-A--T--T-----T--GA-A-A---C--T--G-T--CT--T-T-C-------------------------------------------------------…	Bacteria;Firmicutes;Clostridia;Clostridiales;Ruminococcaceae;Oscillibacter;	Firmicutes	Clostridia	Clostridiales	Ruminococcaceae	Oscillibacter	0	0	0	0	0.00106	0.00058	0.0013	0	0	0.00032	0.00094	0.00134	0.00174	0.00158	0	0	0	0	0	0	0	0	0	0.00056	0.00138	0.00084	0	0	0	0	0	0	0.00056	HG
Otu00523	...........................................................................T--AC-GG-AG-GAT-----TCG-AG-CG-TT-ATC-CGG-AT-TTA-T-T--GG-GT-TT--A-AA-GG-GT-GC-----G-TA-G-G-C-G-------G--T-TT-G-A-T-------AA----G-T-T-A---------G-A-G--G--TG--A-AA-TG--T-C-GG-G-G------CT-C-AA-----------C-C-C-C-G-A-A--A-C-T-G--C-C--T--C-----T--AA-T-A---C--T--G-T--TA--G-A-C-------------------------------------------------------…	Bacteria;Bacteroidetes;Bacteroidia;Bacteroidales;Rikenellaceae;Alistipes;	Bacteroidetes	Bacteroidia	Bacteroidales	Rikenellaceae	Alistipes	0	0	0	0	0.00018	0.00026	0.00038	0	0	0	0.00014	0.00052	5.00E-04	0.00056	0	0	0	0	0	0	0	0	0	0.00078	0.00076	0.00042	0	0	0	0.00024	5.00E-04	0.00066	0.00054	HG
Otu00524	...........................................................................T--AC-GG-AG-GAT-----TCA-AG-CG-TT-ATC-CGG-AT-TTA-T-T--GG-GT-TT--A-AA-GG-GT-GC-----G-TA-G-G-C-G-------G--C-GC-G-A-T-------AA----G-T-T-A---------G-A-G--G--TG--A-AA-TC--T-C-GG-A-G------CT-C-AA-----------C-T-C-C-G-A-A--A-C-T-G--C-C--T--C-----T--AA-T-A---C--T--G-T--TG--T-G-C-------------------------------------------------------…	Bacteria;Bacteroidetes;Bacteroidia;Bacteroidales;Rikenellaceae;Alistipes;	Bacteroidetes	Bacteroidia	Bacteroidales	Rikenellaceae	Alistipes	0	0	0	0	3.00E-04	0.00044	0.0012	0	0	2.00E-04	7.00E-04	0.00138	0.00132	0.0013	0	0	0	0	0	0	0	0	0	0.00052	0.00056	0.00054	0	0	0	2.00E-04	0.00048	3.00E-04	0.00024	HG
Otu00532	...........................................................................T--AC-GT-AG-GTG-----GCA-AG-CG-TT-ATC-CGG-AT-TTA-C-T--GG-GT-GT--A-AA-GG-GC-GT-----G-TA-G-G-C-G-------G--G-AC-T-A-T-------AA----G-T-C-A---------G-A-T--G--TG--A-AA-TT--C-C-AG-G-G------CT-C-AA-----------C-C-C-T-G-G-A--C-C-T-G--C-A--T--T-----T--GA-A-A---C--T--G-T--AG--T-T-C-------------------------------------------------------…	Bacteria;Firmicutes;Clostridia;Clostridiales;Ruminococcaceae;Ruminococcaceae_unclassified;	Firmicutes	Clostridia	Clostridiales	Ruminococcaceae	Ruminococcaceae_unclassified	0	0	0	0	0.00044	0.00056	0.00088	0	0	0.00014	0.00042	0.00138	0.0018	0.00168	0	0	0	0	0	0	0	0	0	6.00E-04	0.00144	0.0012	0	0	0	0	0.00036	0.00072	0.00072	HG
Otu00533	...........................................................................T--AC-GT-AG-GTG-----GCA-AG-CG-TT-GTC-CGG-AA-TTA-C-T--GG-GT-GT--A-AA-GG-GA-GC-----G-TA-G-G-C-G-------G--G-AA-T-G-T-------AA----G-T-T-G---------A-T-T--G--TG--A-AA-TC--T-A-AG-G-G------CT-C-AA-----------C-C-T-T-T-A-G--G-C-T-G--C-G--A--T-----C--AA-A-A---C--T--A-C--AT--T-T-C-------------------------------------------------------…	Bacteria;Firmicutes;Clostridia;Clostridiales;Ruminococcaceae;GCA-900066225;	Firmicutes	Clostridia	Clostridiales	Ruminococcaceae	GCA-900066225	0	0	0	0	0.00024	0	0	0	0	0.00012	0.00042	0.00164	0.00144	0.00166	0	0	0	0	0	0	0	0	0	0.00092	0.00186	0.00222	0	0	0	0.00032	7.00E-04	0.00064	0.00094	HG
Otu00536	...........................................................................T--AC-GG-AG-GAT-----TCA-AG-CG-TT-ATC-CGG-AT-TTA-T-T--GG-GT-TT--A-AA-GG-GT-GC-----G-TA-G-G-C-G-------G--A-TT-A-A-T-------AA----G-T-T-A---------G-A-G--G--TG--A-AA-TC--T-T-GG-G-G------CT-C-AA-----------C-C-C-C-G-A-A--A-C-T-G--C-C--T--C-----T--AA-T-A---C--T--G-T--TA--A-T-C-------------------------------------------------------…	Bacteria;Bacteroidetes;Bacteroidia;Bacteroidales;Rikenellaceae;Alistipes;	Bacteroidetes	Bacteroidia	Bacteroidales	Rikenellaceae	Alistipes	0	0	0	0	0.00056	0.00072	0.0011	0	0	6.00E-05	2.00E-04	3.00E-04	5.00E-04	0.00032	0	0	0	0	0	0	0	0	0	0.00154	0.00126	0.00112	0	0	0	0	0	6.00E-04	0.00058	HG
Otu00553	...........................................................................T--AC-GG-AG-GAT-----TCA-AG-CG-TT-ATC-CGG-AT-TTA-T-T--GG-GT-TT--A-AA-GG-GT-GC-----G-TA-G-G-C-G-------G--T-TT-G-A-T-------AA----G-T-T-A---------G-A-G--G--TG--A-AA-TG--T-C-GG-G-G------CT-C-AA-----------C-C-C-C-G-A-A--A-C-T-G--C-C--T--C-----T--AA-T-A---C--T--G-T--TA--G-A-C-------------------------------------------------------…	Bacteria;Bacteroidetes;Bacteroidia;Bacteroidales;Rikenellaceae;Alistipes;	Bacteroidetes	Bacteroidia	Bacteroidales	Rikenellaceae	Alistipes	0	0	0	0	0.0013	0.00142	0.00142	0	0	0	2.00E-04	0.00046	0.00046	0.00048	0	0	0	0	0	0	0	0	0	0.00148	0.00086	0.00084	0	0	0	0	0	0	0	HG
Otu00561	...........................................................................T--AC-GT-AT-GGT-----GCA-AG-CG-TT-ATC-CGG-AT-TTA-C-T--GG-GT-GT--A-AA-GG-GA-GC-----G-TA-G-A-C-G-------G--T-AG-T-G-T-------AA----G-T-C-T---------G-A-A--G--TG--A-AA-GC--C-C-GG-G-G------CT-C-AA-----------C-C-C-C-GAG-G--A-C-T-G--C-T--T--T-----G--GA-A-A---C--T--A-C--AT--T-A-C-------------------------------------------------------…	Bacteria;Firmicutes;Clostridia;Clostridiales;Lachnospiraceae;Lachnospiraceae_unclassified;	Firmicutes	Clostridia	Clostridiales	Lachnospiraceae	Lachnospiraceae_unclassified	0	0	0	0	0	0	0	0.00036	0	0.00036	0.00088	0.00262	0.0028	0.00268	0	0	0	0.00016	0.00014	2.00E-04	0	0	0	0.00036	0.00042	0.00068	0	0	0	6.00E-05	0.00042	0.00036	0.00096	HG
Otu00563	...........................................................................T--AC-GG-AG-GGT-----CCA-AG-CG-TT-AAT-CGG-AA-TTA-C-T--GG-GC-GT--A-AA-GC-GC-TC-----G-TA-G-G-C-T-------G--T-AT-A-G-C-------AA----G-T-C-A---------A-T-G--G--TG--A-AA-TC--C-C-CG-T-G------CT-C-AA-----------C-A-T-G-G-G-A--A-C-T-G--C-C--T--T-----T--GA-A-A---C--T--G-C--TA--C-A-C-------------------------------------------------------…	Bacteria;Proteobacteria;Deltaproteobacteria;Desulfovibrionales;Desulfovibrionaceae;uncultured;	Proteobacteria	Deltaproteobacteria	Desulfovibrionales	Desulfovibrionaceae	uncultured	0	0	0	0	0	0	0	0	0	0.00028	0.00042	0.00058	0.00034	0.00068	0	0	0	0	0	0	0	0	0	0.00164	0.00238	0.002	0	0	0	0	0.00108	0.00108	0.00228	HG
Otu00565	...........................................................................T--AC-GT-AG-GTG-----GCG-AG-CG-TT-GTT-CGG-AT-TTA-T-T--GG-GC-GT--A-AA-GG-GT-CT-----G-TA-G-G-A-T-------G--T-TT-A-T-T-------AAA-----A-T-T---------G-G-G--G--TG--A-AA-TT--C-C-GA-A-G------CT-C-AA-----------C-T-T-C-G-G-A--A-C-T-G--C-C--C--T-----G--AT-G-A---C--T--G-A--TA--G-A-C-------------------------------------------------------…	Bacteria;Lentisphaerae;Lentisphaeria;Victivallales;Victivallaceae;Victivallaceae_ge;	Lentisphaerae	Lentisphaeria	Victivallales	Victivallaceae	Victivallaceae_ge	0	0	0	0	0.00074	6.00E-04	0.00032	8.00E-05	0	0	0.00014	0.00036	5.00E-04	0.00032	0	0	0	0	0	0	0	0	0	0.00204	0.00162	0.00186	0	0	0	1.00E-04	0.00156	0.00152	0.00056	HG
Otu00567	...........................................................................T--AC-GG-AG-GAT-----CCA-AG-CG-TT-ATC-CGG-AT-TTA-T-T--GG-GT-TT--A-AA-GG-GT-GC-----G-TA-G-G-C-G-------G--T-TT-G-A-T-------AA----G-T-T-A---------G-A-G--G--TT--A-AA-TG--T-C-GG-G-G------CT-C-AA-----------C-C-C-C-G-T-G--C-C-T-G--C-C--T--C-----T--AA-T-A---C--T--G-T--CA--G-A-C-------------------------------------------------------…	Bacteria;Bacteroidetes;Bacteroidia;Bacteroidales;Rikenellaceae;Alistipes;	Bacteroidetes	Bacteroidia	Bacteroidales	Rikenellaceae	Alistipes	0	0	0	0	0.00028	0.00014	0	5.00E-04	0	0	0.00028	0.00036	0.00034	5.00E-04	0.00018	0	0	0.00044	0.00012	1.00E-04	0	0	0	0.00154	0.00102	0.00108	0	0	0	0	1.00E-04	4.00E-05	0.00012	HG
Otu00569	...........................................................................T--AC-AG-AG-GTC-----TCA-AG-CG-TT-GTT-CGG-AA-TCA-C-T--GG-GC-GT--A-AA-GG-GT-AC-----G-TA-G-G-C-T-------G--T-AA-G-A-T-------AA----G-T-C-G---------T-G-C--G--TG--A-AA-GG--C-A-GG-G-G------CT-C-AA-----------C-C-C-C-T-G-G--A-G-T-G--C-G--C--A-----T--GA-T-A---C--T--G-T--CT--T-A-C-------------------------------------------------------…	Bacteria;Verrucomicrobia;Verrucomicrobiae;Verrucomicrobiales;Akkermansiaceae;Akkermansia;	Verrucomicrobia	Verrucomicrobiae	Verrucomicrobiales	Akkermansiaceae	Akkermansia	0	0	0	0	0.00026	6.00E-05	0	0	0	0.00012	4.00E-05	0.00018	0.00036	0.00052	0	0	8.00E-05	0.00014	8.00E-05	0.00038	0	0	0	0.00076	0.00116	0.00158	0	0	0	0	0.00102	0.00118	0.00094	HG
Otu00570	...........................................................................T--AC-GT-AG-GGA-----GCA-AG-CG-TT-GTC-CGG-AT-TTA-C-T--GG-GT-GT--A-AA-GG-GT-GC-----G-TA-G-G-C-G-------G--T-CT-T-G-T-------AA----G-T-C-A---------G-A-G--G--TG--A-AA-TC--T-A-GG-G-G------CT-C-AA-----------C-C-C--CT-A-A--A-C-T-G--C-C--T--T-----T--GA-A-A---C--T--A-T--AA--G-A-C-------------------------------------------------------…	Bacteria;Firmicutes;Clostridia;Clostridiales;Ruminococcaceae;Ruminococcaceae_unclassified;	Firmicutes	Clostridia	Clostridiales	Ruminococcaceae	Ruminococcaceae_unclassified	0	0	0	0	0.00048	0.00048	0.00056	0	0	4.00E-05	0.00034	0.0014	0.00144	0.00156	0	0	0	0	0	0	0	0	0	0.00034	0.00058	0.00112	0	0	0	0.00022	5.00E-04	0.00048	0.0011	HG
Otu00571	...........................................................................T--AC-GT-AG-GTG-----GCA-AG-CG-TT-ATC-CGG-AT-TTA-C-T--GG-GT-GT--A-AA-GG-GC-GT-----G-TA-G-G-C-G-------G--G-AC-A-G-C-------AA----G-T-C-A---------G-A-T--G--TG--A-AA-TT--C-C-AG-G-G------CT-C-AA-----------C-C-C-T-G-G-A--A-C-T-G--C-A--T--T-----T--GA-A-A---C--T--G-T--TG--T-T-C-------------------------------------------------------…	Bacteria;Firmicutes;Clostridia;Clostridiales;Ruminococcaceae;Ruminococcaceae_unclassified;	Firmicutes	Clostridia	Clostridiales	Ruminococcaceae	Ruminococcaceae_unclassified	0	0	0	0	0.00038	0.00034	9.00E-04	0.00034	0	0	0.00012	0.00054	0.00052	0.00056	0	0	0	0	0	0	0	0	0	7.00E-04	0.00114	0.00104	0	0	0	0.00028	0.00126	0.00098	0.00202	HG
Otu00575	...........................................................................T--AC-GG-AG-GAT-----CCG-AG-CG-TT-ATC-CGG-AT-TTA-T-T--GG-GT-TT--A-AA-GG-GT-GC-----G-TA-G-G-T-G-------G--C-AA-T-G-T-------AA----G-T-C-A---------G-T-G--G--TT--A-AA-GT--C-G-AT-A-G------CT-C-AA-----------C-T-A-T-C-G-T--A-T-T-G--C-C--A--T-----T--GA-A-A---C--T--A-T--AT--A-G-C-------------------------------------------------------…	Bacteria;Bacteroidetes;Bacteroidia;Bacteroidales;Rikenellaceae;Rikenella;	Bacteroidetes	Bacteroidia	Bacteroidales	Rikenellaceae	Rikenella	0	0	0	0	0.00068	0.00036	0.00052	0	0	0.00024	0.001	0.00214	0.00302	0.0021	0	0	0	0	0	0	0	0	0	0.00044	0.00042	0.00036	0	0	0	0	0	0	0	HG
Otu00576	...........................................................................T--AC-GT-AG-GTA-----GCG-AG-CG-TT-GTC-CGG-AA-TTA-C-T--GG-GT-GT--A-AA-GG-GA-GC-----G-TA-G-G-C-G-------G--G-AA-T-G-C-------AA----G-T-T-A---------A-A-T--G--TA--T-AA-CT--T-A-TG-G-G------CT-C-AA-----------C-C-C-A-T-A-A--T-C---G--C-G--T--T-----T--AA-A-A---C--T--G-C--AT--T-T-C-------------------------------------------------------…	Bacteria;Firmicutes;Clostridia;Clostridiales;Ruminococcaceae;Harryflintia;	Firmicutes	Clostridia	Clostridiales	Ruminococcaceae	Harryflintia	0	0	0	0	0	0	0	0	0	0	0.00012	0.00034	0.00034	0	0	0	1.00E-04	2.00E-04	8.00E-05	0.00024	0	0	0	0.00138	0.00212	0.00216	0	0	0	3.00E-04	0.00122	0.00098	0.0016	HG
Otu00577	...........................................................................T--AC-GG-AG-GAT-----TCA-AG-CG-TT-ATC-CGG-AT-TTA-T-T--GG-GT-TT--A-AA-GG-GT-GC-----G-TA-G-G-C-G-------G--T-TT-G-A-T-------AA----G-T-T-A---------G-G-G--G--TG--A-AA-TA--C-C-GA-G-G------CT-C-AA-----------C-C-T-C-G-G-A--A-C-T-G--C-C--C--C-----T--AA-T-A---C--T--G-T--TG--G-A-C-------------------------------------------------------…	Bacteria;Bacteroidetes;Bacteroidia;Bacteroidales;Rikenellaceae;Alistipes;	Bacteroidetes	Bacteroidia	Bacteroidales	Rikenellaceae	Alistipes	0	0	0	0	0.00166	0.0015	0.00146	0	0	8.00E-05	0.00028	0	9.00E-04	0.00026	0	0	0	0	0	0	0	0	0	0	0	0	0	0	0	2.00E-04	0.00158	0.00134	0.00102	HG
Otu00578	...........................................................................T--AC-GT-AG-GTG-----GCA-AG-CG-TT-ATC-CGG-AT-TTA-C-T--GG-GT-GT--A-AA-GG-GC-GT-----G-TA-G-C-C-G-------G--G-AA-G-A-T-------AA----G-T-C-A---------G-A-T--G--TG--A-AA-TC--T-G-GG-G-G------CT-C-AA-----------C-C-T-C-C-A-A--A-C-T-G--C-A--T--T-----T--GA-A-A---C--T--G-T--CT--T-T-C-------------------------------------------------------…	Bacteria;Firmicutes;Clostridia;Clostridiales;Ruminococcaceae;Oscillibacter;	Firmicutes	Clostridia	Clostridiales	Ruminococcaceae	Oscillibacter	0	0	0	0	0.00072	6.00E-05	0.00088	0	0	0	0.00058	0.00084	9.00E-04	0.00128	0	0	0	0	0	0	0	0	0	0	2.00E-05	0	0	0	0	0.00046	0.00194	0.00206	0.00186	HG
Otu00583	...........................................................................T--AC-GA-AG-GGG-----GCG-AG-CG-TT-GTT-CGG-AA-TTA-C-T--GG-GC-GT--A-AA-GG-GT-GT-----G-TA-G-G-C-G-------G--T-AC-T-G-T-------AA----G-A-T-A---------G-T-G--G--TG--A-AA-TC--C-C-TG-A-G------CT-C-AA-----------C-T-T-A-G-G-A--A-T-T-G--C-C--A--T-----T--AT-A-A---C--T--A-T--AG--A-A-C-------------------------------------------------------…	Bacteria;Proteobacteria;Alphaproteobacteria;Rhodospirillales;uncultured;uncultured_ge;	Proteobacteria	Alphaproteobacteria	Rhodospirillales	uncultured	uncultured_ge	4.00E-05	0	0	0	0.00172	0.0012	0.00126	0	0	0	0.00016	0.00094	0.00094	0.00106	0	0	0	0	0	0	0	0	0	0.00074	0.00076	0.00056	0	0	0	0	0	0	0	HG
Otu00584	...........................................................................T--AC-GG-AG-GAT-----TCA-AG-CG-TT-ATC-CGG-AT-TTA-T-T--GG-GT-TT--A-AA-GG-GT-GC-----G-TA-G-G-C-G-------G--C-TA-G-A-T-------AA----G-T-T-A---------G-A-G--G--TT--A-AA-TC--A-C-GG-G-G------CT-C-AA-----------C---C-C-C-G-C--G-C-C-G--C-C--T--C-----T--AA-T-A---C--T--G-T--CT--G-G-C-------------------------------------------------------…	Bacteria;Bacteroidetes;Bacteroidia;Bacteroidales;Rikenellaceae;Alistipes;	Bacteroidetes	Bacteroidia	Bacteroidales	Rikenellaceae	Alistipes	0	0	0	0	3.00E-04	0.00032	0.00062	0	0	1.00E-04	0.00022	0.00028	0.00046	0.00032	0	0	0	0.00016	8.00E-05	0	0	0	0	0	0	0	0	0	0	0.00068	0.00142	0.00168	0.00226	HG
Otu00586	...........................................................................T--AC-GG-AG-GAT-----CCA-AG-CG-TT-ATC-CGG-AT-TTA-T-T--GG-GT-TT--A-AA-GG-GT-GC-----G-TA-G-G-C-G-------G--T-TT-T-A-T-------AA----G-T-T-A---------G-A-G--G--TT--A-AA-TG--T-C-GG-G-G------CT-C-AA-----------C-C-C-C-G-T-G--C-C-T-G--C-C--T--C-----T--AA-T-A---C--T--G-T--AA--G-A-C-------------------------------------------------------…	Bacteria;Bacteroidetes;Bacteroidia;Bacteroidales;Rikenellaceae;Alistipes;	Bacteroidetes	Bacteroidia	Bacteroidales	Rikenellaceae	Alistipes	0	0	0	0	0.00146	0.00124	0.00136	0	0	0	0.00022	0.00042	0.00042	0.00042	0	0	0	0	0	0	0	0	0	0.00152	0.00078	0.00088	0	0	0	0	3.00E-04	0.00026	0	HG
Otu00589	...........................................................................T--AC-GT-AG-GGT-----GCA-AG-CG-TT-ATC-CGG-AT-TTA-C-T--GG-GT-GT--A-AA-GG-GC-GA-----G-TA-G-G-C-G-------G--G-AC-T-G-C-------AA----G-T-C-A---------G-A-A--G--TG--A-AA-TC--T-G-GG-G-G------CT-C-AA-----------C-C-C-C-C-A-A--A-C-T-G--C-T--T--T-----T--GA-A-A---C--T--G-T--AG--T-T-C-------------------------------------------------------…	Bacteria;Firmicutes;Clostridia;Clostridiales;Ruminococcaceae;Ruminococcaceae_unclassified;	Firmicutes	Clostridia	Clostridiales	Ruminococcaceae	Ruminococcaceae_unclassified	0	0	0	0	0.00046	0.00032	0.00096	0	0	0	0.00042	0.00078	0.00082	0.00098	0	0	0	0	0	0	0	0	0	0.00074	0.001	0.00142	0	0	0	0	2.00E-04	4.00E-04	0.00036	HG
Otu00590	...........................................................................T--AC-GT-AG-GGG-----GCA-AG-CG-TT-ATC-CGG-AT-TTA-C-T--GG-GT-GT--A-AA-GG-GA-GC-----G-TA-G-A-C-G-------G--T-TT-G-T-T-------AA----G-T-C-A---------G-A-T--G--TG--A-AA-GC--C-T-GG-G-G------CT-C-AA-----------C-C-C-C-G-G-A--A-C-T-G--C-A--T--T-----T--GA-A-A---C--T--G-G--CA--A-A-C-------------------------------------------------------…	Bacteria;Firmicutes;Clostridia;Clostridiales;Lachnospiraceae;Lachnospiraceae_unclassified;	Firmicutes	Clostridia	Clostridiales	Lachnospiraceae	Lachnospiraceae_unclassified	6.00E-05	0	0	0	0.00128	0.00146	0.00154	0	0	0	4.00E-04	0.00074	7.00E-04	0.001	0	0.00016	0.00128	8.00E-04	0.00042	0.00022	0	0	0	0	0	0	0	0	0	0	0	0	0.00026	HG
Otu00592	...........................................................................T--AC-GG-AG-GAT-----TCG-AG-CG-TT-ATC-CGG-AT-TTA-T-T--GG-GT-TT--A-AA-GG-GT-GC-----G-TA-G-G-C-G-------G--T-TT-T-A-T-------AA----G-T-T-A---------G-A-G--G--TT--A-AA-TG--T-C-GG-G-G------CT-C-AA-----------C-C-C-C-G-T-G--C-C-T-G--C-C--T--C-----T--AA-T-A---C--T--G-T--AT--A-A-C-------------------------------------------------------…	Bacteria;Bacteroidetes;Bacteroidia;Bacteroidales;Rikenellaceae;Alistipes;	Bacteroidetes	Bacteroidia	Bacteroidales	Rikenellaceae	Alistipes	0	0	0	0	6.00E-04	3.00E-04	0.00076	0	0	6.00E-05	0.00012	0.00048	5.00E-04	0.00036	0	0	0	0	0	0	0	0	0	0.00054	0.00032	0.00028	0	0	0	0.00012	0.00034	0.00028	3.00E-04	HG
Otu00594	...........................................................................T--AC-GG-AG-GAT-----TCG-AG-CG-TT-ATC-CGG-AT-TTA-T-T--GG-GT-TT--A-AA-GG-GT-GC-----G-TA-G-G-T-G-------G--T-TT-T-T-T-------AA----G---TTA---------G-T-G--G--TT--A-AA-TC--T-A-TC-G-G------CT-C-AA-----------C-C-G-G-T-T-A--G-T-T-G--C-C--A--T-----T--AA-T-A---C-TG--A-G--AG----A-C-------------------------------------------------------…	Bacteria;Bacteroidetes;Bacteroidia;Bacteroidales;Rikenellaceae;Rikenella;	Bacteroidetes	Bacteroidia	Bacteroidales	Rikenellaceae	Rikenella	4.00E-05	4.00E-05	0.00056	0.00084	0.00036	0.00034	0	0	3.00E-04	0.00036	0.00034	1.00E-04	1.00E-04	4.00E-05	0	4.00E-05	0	0	0	0	0	0.00142	0.00338	0.001	0.00032	0.00018	0	0	8.00E-05	0.00026	1.00E-04	0.00028	0.00018	Late-GI
Otu00605	...........................................................................T--AC-GT-AG-GGA-----GCA-AG-CG-TT-ATC-CGG-AT-TTA-C-T--GG-GT-GT--A-AA-GG-GC-GT-----G-CA-G-G-C-G-------G--G-AC-C-G-T-------AA----G-T-T-G---------G-G-A--G--TG--A-AA-TC--T-C-GG-G-G------CT-C-AA-----------C-C-C-C-G-A-A--A-C-T-G--C-T--T--T-----C--AA-A-A---C--T--G-C--GG--T-T-C-------------------------------------------------------…	Bacteria;Firmicutes;Clostridia;Clostridiales;Ruminococcaceae;Ruminococcaceae_UCG-008;	Firmicutes	Clostridia	Clostridiales	Ruminococcaceae	Ruminococcaceae_UCG-008	2.00E-05	0	0	0	0.00022	0.00016	0.00092	0	0	0	0.00012	0.00018	0.00014	0.00034	0	0	0	0	0	0	0	0	0	0.00166	0.00336	0.0034	0.00018	0	0	2.00E-04	0.00046	0.00026	0.00086	HG
Otu00609	...........................................................................T--AC-GG-AG-GAT-----CCA-AG-CG-TT-ATC-CGG-AT-TTA-T-T--GG-GT-TT--A-AA-GG-GT-GC-----G-TA-G-G-C-G-------G--T-TT-G-A-T-------AA----G-T-T-A---------G-A-G--G--TG--A-AA-TG--T-C-GG-G-G------CT-C-AA-----------C-C-C-C-G-A-A--A-C-T-G--C-C--T--C-----T--AA-T-A---C--T--G-T--TA--G-A-C-------------------------------------------------------…	Bacteria;Bacteroidetes;Bacteroidia;Bacteroidales;Rikenellaceae;Alistipes;	Bacteroidetes	Bacteroidia	Bacteroidales	Rikenellaceae	Alistipes	0	0	0	0	0.00124	0.00112	0.00042	0	0	0	0.00038	8.00E-05	0.00064	5.00E-04	0	0	0	0	0	0	0	0	0	0.00114	0.00086	0.00128	0	0	0	0	0	0	2.00E-05	HG
Otu00619	...........................................................................T--AC-GG-AG-GAT-----CCA-AG-CG-TT-ATC-CGG-AT-TTA-T-T--GG-GT-TT--A-AA-GG-GT-GC-----G-TA-G-G-C-G-------G--T-TT-G-A-T-------AA----G-T-T-A---------G-A-G--G--TG--A-AA-TA--T-C-GG-G-G------CT-C-AA-----------C-C-C-C-G-A-A--A-C-T-G--C-C--T--C-----T--AA-T-A---C--T--G-T--TA--A-A-C-------------------------------------------------------…	Bacteria;Bacteroidetes;Bacteroidia;Bacteroidales;Rikenellaceae;Alistipes;	Bacteroidetes	Bacteroidia	Bacteroidales	Rikenellaceae	Alistipes	0	0	0	0	0.00102	9.00E-04	0.0011	0	0	0	0.00026	0.00062	0.00044	3.00E-04	0	0	0	0	0	0	0	0	0	0.00092	0.00044	0	0	0	0	2.00E-04	0.00034	0.00056	0.00048	HG
Otu00620	...........................................................................T--AC-GT-AG-GTG-----GCA-AG-CG-TT-ATC-CGG-AT-TTA-C-T--GG-GT-GT--A-AA-GG-GC-GA-----G-TA-G-G-C-G-------G--G-AC-T-G-C-------AA----G-T-C-A---------G-G-T--G--TG--A-AA-TC--T-G-GG-G-G------CT-C-AA-----------C-C-C-C-C-A-A--A-C-T-G--C-A--C--T-----T--GA-A-A---C--T--G-T--AG--T-T-C-------------------------------------------------------…	Bacteria;Firmicutes;Clostridia;Clostridiales;Ruminococcaceae;Ruminococcaceae_unclassified;	Firmicutes	Clostridia	Clostridiales	Ruminococcaceae	Ruminococcaceae_unclassified	0	6.00E-05	1.00E-04	0.00038	3.00E-04	0.00052	0	0	0	2.00E-05	0	0	0	0	0	0.0039	0.00078	0	0	0	0	5.00E-04	0.00032	0	0	0	0	0	0.001	0.0033	5.00E-04	0.00074	0.00046	Late-GI
Otu00622	...........................................................................T--AC-GG-AG-GGT-----CCA-AG-CG-TT-AAT-CGG-AA-TTA-C-T--GG-GC-GT--A-AA-GC-GC-TC-----G-TA-G-G-C-G-------G--T-AT-A-G-C-------AA----G-T-C-A---------A-T-G--G--TG--A-AA-TC--C-C-CG-T-G------CT-C-AA-----------C-A-T-G-G-G-A--A-C-T-G--C-C--T--T-----T--GA-A-A---C--T--G-C--TA--C-A-C-------------------------------------------------------…	Bacteria;Proteobacteria;Deltaproteobacteria;Desulfovibrionales;Desulfovibrionaceae;uncultured;	Proteobacteria	Deltaproteobacteria	Desulfovibrionales	Desulfovibrionaceae	uncultured	0	0	0	0	0.00026	0.00022	0.00044	0	0	0	3.00E-04	0	0.00034	6.00E-04	0	0	0	0	0	0	0	0	0	0	0.00012	0	0	0	0	0.00028	0.00198	0.00176	0.00372	HG
Otu00623	...........................................................................T--AC-GG-AG-GAT-----TCG-AG-CG-TT-ATC-CGG-AT-TTA-T-T--GG-GT-TT--A-AA-GG-GT-GC-----G-TA-G-G-T-G-------G--T-TT-T-T-T-------AA----G-T-C-A---------G-T-G--G--TT--A-AA-TA--T-G-AA-G-G------CT-C-AA-----------C-C-T-T-C-A-G--T-C-T-G--C-C--A--T-----T--GA-A-A---C--T--G-A--GA--G-A-C-------------------------------------------------------…	Bacteria;Bacteroidetes;Bacteroidia;Bacteroidales;Rikenellaceae;Rikenella;	Bacteroidetes	Bacteroidia	Bacteroidales	Rikenellaceae	Rikenella	0	0	0	0	0.00052	3.00E-04	0.00044	0	0	0	0.00022	0.00024	0.00026	0.00038	0	0	0	0	0	0	0	0	0	0.00172	0.00084	0.00112	0	0	0	0.00016	0.00072	0.00072	0.00068	HG
Otu00632	...........................................................................T--AC-GT-AT-GGT-----GCA-AG-CG-TT-ATC-CGG-AA-TTA-C-T--GG-GT-GT--A-AA-GG-GA-GC-----G-TA-G-G-C-G-------G--T-AT-A-G-A-------AA----G-T-T-A---------G-A-T--G--TG--A-AA-GC--C-C-GG-A-G------CT-T-AA-----------C-T-T-C-GAG-G--A-T-T-G--C-A--T--T-----T--AA-A-A---C--T--T-C--TA--A-A-C-------------------------------------------------------…	Bacteria;Firmicutes;Clostridia;Clostridiales;Lachnospiraceae;Tyzzerella;	Firmicutes	Clostridia	Clostridiales	Lachnospiraceae	Tyzzerella	0	0	0	0	0.00022	0.00018	1.00E-04	0	0	0	0.00014	3.00E-04	0.00032	0.00026	0	0	0	0	0	0.00016	0	0	0	0.0012	0.00152	0.00188	0	0	0	1.00E-04	0.00076	0.00042	0.00056	HG
Otu00635	...........................................................................T--AC-GG-AG-GAT-----TCA-AG-CG-TT-ATC-CGG-AT-TTA-T-T--GG-GT-TT--A-AA-GG-GT-GC-----G-TA-G-G-C-G-------G--T-TT-G-A-T-------AA----G-T-T-A---------G-G-G--G--TG--A-AA-TA--C-C-GA-G-G------CT-C-AA-----------C-C-T-C-G-G-A--A-C-T-G--C-C--C--C-----T--AA-T-A---C--T--G-T--TG--A-A-C-------------------------------------------------------…	Bacteria;Bacteroidetes;Bacteroidia;Bacteroidales;Rikenellaceae;Rikenellaceae_unclassified;	Bacteroidetes	Bacteroidia	Bacteroidales	Rikenellaceae	Rikenellaceae_unclassified	0	0	0	0	0.00054	0	0	0	0	0	0	0.00048	0.00058	0	0	0	0	0	0	0	0	0	0	0.00076	0.00054	0.00082	0	0	0	0	0.00098	0.00106	0.00094	HG
Otu00639	...........................................................................T--AC-GG-AG-GAT-----TCA-AG-CG-TT-ATC-CGG-AT-TTA-T-T--GG-GT-TT--A-AA-GG-GT-GC-----G-TA-G-G-C-G-------G--T-TT-G-A-T-------AA----G-T-T-A---------G-G-G--G--TG--A-AA-TA--C-C-GA-G-G------CT-C-AA-----------C-C-T-C-G-G-A--A-C-T-G--C-C--C--C-----T--AA-T-A---C--T--G-T--TG--A-A-C-------------------------------------------------------…	Bacteria;Bacteroidetes;Bacteroidia;Bacteroidales;Rikenellaceae;Alistipes;	Bacteroidetes	Bacteroidia	Bacteroidales	Rikenellaceae	Alistipes	0	0	0	0	0.00082	0.0011	0.00124	0	0	0	0.00038	0	0	0	0	0	0	0.00052	0	0	0	0	0	0.00046	2.00E-04	0.00016	0	0	0	0	0.00052	0.00058	0.00034	HG
Otu00647	...........................................................................T--AC-GT-AG-GTG-----GCA-AG-CG-TT-ATC-CGG-AT-TTA-C-T--GG-GT-GT--A-AA-GG-GC-GT-----G-TA-G-G-C-G-------G--G-AC-T-G-C-------AA----G-T-C-A---------G-G-C--G--TG--A-AA-TT--T-C-GG-G-G------CT-C-AA-----------C-C-C-C-G-A-A--A-C-T-G--C-G--T--T-----T--GA-A-A---C--T--G-T--AG--T-T-C-------------------------------------------------------…	Bacteria;Firmicutes;Clostridia;Clostridiales;Ruminococcaceae;Ruminococcaceae_unclassified;	Firmicutes	Clostridia	Clostridiales	Ruminococcaceae	Ruminococcaceae_unclassified	0	0	0	0	0.00016	0.00026	0.00084	0	0	1.00E-04	0.00028	5.00E-04	0.00052	0.00114	0	0.00038	0.00022	0	0	0	0	0	0	0.00042	0.00054	0.00054	0	0	0	3.00E-04	0.00068	0.00106	0.00132	HG
Otu00649	...........................................................................T--AC-GT-AG-GTG-----GCA-AG-CG-TT-GTC-CGG-AA-TGA-C-T--GG-GC-GT--A-AA-GG-GT-GC-----G-TA-G-G-T-G-------G--T-TG-T-T-C-------AA----G-T-T-A---------G-T-A--G--TG--A-AA-TC--C-C-AG-G-G------CT-C-AA-----------C-C-T-T-G-G-T--G-C-T-A--C-T--A--C-----T--AA-G-A---C--T--G-A--AT--A-A-C-------------------------------------------------------…	Bacteria;Firmicutes;Clostridia;Clostridiales;Clostridiales_vadinBB60_group;Clostridiales_vadinBB60_group_ge;	Firmicutes	Clostridia	Clostridiales	Clostridiales_vadinBB60_group	Clostridiales_vadinBB60_group_ge	0	0	0	0	0.00024	0.00018	0.00046	0	0	0.00018	0.00048	0.00148	0.0015	0.0014	0	0	0.00048	0.00086	0.00048	0.00026	0	0	0	0.00024	2.00E-04	0.00026	0	0	0	0	8.00E-05	0.00012	1.00E-04	HG
Otu00652	...........................................................................T--AC-GT-AG-GGT-----GCA-AG-CG-TT-ATC-CGG-AT-TTA-C-T--GG-GT-GT--A-AA-GG-GC-GC-----G-TA-G-G-C-G-------G--G-AT-T-G-C-------AA----G-T-C-A---------G-A-T--G--TG--A-AA-TC--T-A-GG-G-G------CT-C-AA-----------C-C-C-C-T-A-A--A-C-T-G--C-A--T--T-----T--GA-A-A---C--T--G-T--AG--T-T-C-------------------------------------------------------…	Bacteria;Firmicutes;Clostridia;Clostridiales;Ruminococcaceae;Ruminococcaceae_unclassified;	Firmicutes	Clostridia	Clostridiales	Ruminococcaceae	Ruminococcaceae_unclassified	0	0	0	0	1.00E-04	0.00032	0.00036	0	0	0.00012	2.00E-04	0.00058	0.00082	0.00058	0	0	0.00014	0.00016	6.00E-05	2.00E-04	0	0	0	0.00044	9.00E-04	0.00092	0	0	0	2.00E-05	0.00022	0.00024	0.00078	HG
Otu00663	...........................................................................T--AC-GG-AG-GAT-----TCG-AG-CG-TT-ATC-CGG-AT-TTA-T-T--GG-GT-TT--A-AA-GG-GT-GC-----G-TA-G-G-C-G-------G--T-TT-T-A-T-------AA----G-T-T-A---------G-A-G--G--TT--A-AA-TG--T-C-GG-G-G------CT-C-AA-----------C-C-C-C-G-T-G--C-C-T-G--C-C--T--C-----T--AA-T-A---C--T--G-T--AT--A-A-C-------------------------------------------------------…	Bacteria;Bacteroidetes;Bacteroidia;Bacteroidales;Rikenellaceae;Alistipes;	Bacteroidetes	Bacteroidia	Bacteroidales	Rikenellaceae	Alistipes	0	0	0	0	0.00088	0.00048	0.00084	0	0	0	0	0.00028	0.00038	0.00026	0	0	0	0	0	0	0	0	0	0.00244	0.00166	0.00178	0	0	0	0	0	0	0	HG
Otu00666	...........................................................................T--AC-GT-AG-GGA-----GCA-AG-CG-TT-GTC-CGG-AT-TTA-C-T--GG-GT-GT--A-AA-GG-GT-GC-----G-TA-G-A-C-G-------G--C-TT-T-G-T-------AA----G-T-C-A---------G-A-A--G--TG--A-AA-TC--C-A-TG-G-G------CT-C-AA-----------C-C-C-A-T-G-A--A-C-T-G--C-T--T--T-----T--GA-A-A---C--T--A-T--AG--A-G-C-------------------------------------------------------…	Bacteria;Firmicutes;Clostridia;Clostridiales;Ruminococcaceae;Ruminiclostridium_5;	Firmicutes	Clostridia	Clostridiales	Ruminococcaceae	Ruminiclostridium_5	0	0	0	0	0.00016	0.00038	0.00084	0	0	2.00E-05	0.00014	5.00E-04	0.00016	0.00048	0	0	0.00016	0.00034	9.00E-04	0.00054	0	0	0	0.00038	7.00E-04	0.00074	0	0	0	0.00014	7.00E-04	0.00036	8.00E-04	HG
Otu00667	...........................................................................T--AC-GT-AG-GTG-----GCA-AG-CG-TT-ATC-CGG-AT-TTA-C-T--GG-GT-GT--A-AA-GG-GC-GT-----G-TA-G-C-C-G-------G--G-AA-G-G-C-------AA----G-T-C-A---------G-A-T--G--TG--A-AA-TC--T-G-GA-G-G------CT-C-AA-----------C-C-T-C-C-A-A--A-C-T-G--C-A--T--T-----T--GA-A-A---C--T--G-C--TT--T-T-C-------------------------------------------------------…	Bacteria;Firmicutes;Clostridia;Clostridiales;Ruminococcaceae;Oscillibacter;	Firmicutes	Clostridia	Clostridiales	Ruminococcaceae	Oscillibacter	0	0	0	0	4.00E-04	0.00028	0.00102	0	0	1.00E-04	0.00038	0.00108	0.00146	0.0018	0	0	0	0	0	0	0	0	0	5.00E-04	0.00078	0.00062	0	0	0	0	8.00E-04	7.00E-04	0.00104	HG
Otu00672	...........................................................................T--AC-GT-AG-GTG-----GCA-AG-CG-TT-ATC-CGG-AT-TTA-C-T--GG-GT-GT--A-AA-GG-GC-GT-----G-TA-G-G-C-G-------G--G-AC-T-G-C-------AA----G-T-C-A---------G-G-C--G--TG--A-AA-AC--C-A-GG-G-G------CT-C-AA-----------C-C-T-C-T-G-G--C-C-T-G--C-G--T--T-----T--GA-A-A---C--T--G-T--AG--T-T-C-------------------------------------------------------…	Bacteria;Firmicutes;Clostridia;Clostridiales;Ruminococcaceae;Ruminococcaceae_unclassified;	Firmicutes	Clostridia	Clostridiales	Ruminococcaceae	Ruminococcaceae_unclassified	0.00056	0.00178	0.00116	0.00158	0.00058	0.00044	0.00024	0	0	0	0	0	0	0	0	0.00054	0	0	0	0	0	0.00038	5.00E-04	0	0	0	0	0	0.00068	0.00132	0	0.00018	0	Late-GI
Otu00673	...........................................................................T--AC-GT-AG-GGG-----GCT-AG-CG-TT-ATC-CGG-AT-TTA-C-T--GG-GC-GT--A-AA-GG-GT-GC-----G-TA-G-G-T-G-------G--T-TT-T-T-C-------AA----G-T-C-A---------G-G-A--G--TG--A-AA-GG--C-T-AC-G-G------CT-C-AA-----------C-C-G-T-A-G-T--A---A-G--C-T--C--T-----T--GA-A-A---C--T--G-T--AA--A-A-C-------------------------------------------------------…	Bacteria;Firmicutes;Clostridia;Clostridiales;Peptostreptococcaceae;Romboutsia;	Firmicutes	Clostridia	Clostridiales	Peptostreptococcaceae	Romboutsia	5.00E-04	0.00124	7.00E-04	0.00102	0.00012	4.00E-04	0	0.00064	0.00176	0.00038	0	0	8.00E-05	0	0	0.00048	0	0	3.00E-04	0	0.00034	0.00044	2.00E-04	0	0	0	0	0.00078	0.00132	0.00066	0	0	0.00022	Early-GI
Otu00675	...........................................................................T--AC-GT-AG-GTG-----GCG-AG-CG-TT-GTT-CGG-AT-TTA-T-T--GG-GC-GT--A-AA-GG-GT-CT-----G-TA-G-G-A-G-------G--T-TT-A-C-T-------AAA-----A-T-T---------G-G-G--G--TG--A-AA-TC--C-C-GG-A-G------CT-C-AA-----------C-T-C-C-G-G-A--A-C-T-G--C-C--T--T-----G--AT-G-A---C--T--G-G--TA--G-A-C-------------------------------------------------------…	Bacteria;Lentisphaerae;Lentisphaeria;Victivallales;Victivallaceae;Victivallaceae_ge;	Lentisphaerae	Lentisphaeria	Victivallales	Victivallaceae	Victivallaceae_ge	1.00E-04	0	0	0	0.00078	0.00054	6.00E-04	0	0	0	8.00E-05	0.00022	0.00012	2.00E-04	0	0	0	0	0	0	0	0	0	0.00052	0.00054	0.00084	0	0	0	0	0.00136	0.00082	0.00066	HG
Otu00685	...........................................................................T--AC-GT-AG-GTG-----GCA-AG-CG-TT-GTC-CGG-AA-TTA-C-T--GG-GT-GT--A-AA-GG-GA-GC-----G-TA-G-G-C-G-------G--G-AA-T-G-T-------AA----G-T-T-G---------A-T-T--G--TG--A-AA-TC--T-A-TG-G-G------CT-C-AA-----------C-C-T-G-T-A-G--G-C-T-G--C-G--A--T-----C--AA-A-A---C--T--A-C--AT--T-T-C-------------------------------------------------------…	Bacteria;Firmicutes;Clostridia;Clostridiales;Ruminococcaceae;GCA-900066225;	Firmicutes	Clostridia	Clostridiales	Ruminococcaceae	GCA-900066225	0	0	0	0	0.00028	2.00E-04	0.00032	0	0	0	4.00E-04	0.00066	7.00E-04	0.00078	0	0	0.00082	0.00136	3.00E-04	0.00028	0	0	0	0	0.00018	3.00E-04	0	0	0	0.00016	0.00086	0.00084	0.00098	HG
Otu00686	...........................................................................T--AC-GG-AG-ACT-----GCG-AG-CG-TT-ACT-CGG-AT-TCA-C-T--GG-GC-GT--A-AA-GG-GA-GC-----G-CA-G-G-C-G-------G--T-TA-T-G-T-------GT----G-T-T-G---------A-T-T--G--TG--A-AA-TC--T-C-GG-G-G------CT-C-AA-----------C-T-C-C-G-A-A--A-C-T-G--C-A--G--T-----C--AA-A-A---C--T--A-C--AT--A-A-C-------------------------------------------------------…	Bacteria;Bacteria_unclassified;Bacteria_unclassified;Bacteria_unclassified;Bacteria_unclassified;Bacteria_unclassified;	Bacteria_unclassified	Bacteria_unclassified	Bacteria_unclassified	Bacteria_unclassified	Bacteria_unclassified	0	0	0	0	0.00016	0	0	0	0	0	0	0	0	0	0	0	0	0.00012	0	0	0	0	0	0.0015	0.00096	0.00098	0	0	0	0.00024	8.00E-04	0.00094	0.00046	HG
Otu00692	...........................................................................T--AC-GT-AG-GTG-----GCA-AG-CG-TT-ATC-CGG-AT-TTA-C-T--GG-GT-GT--A-AA-GG-GC-GT-----G-TA-G-C-C-G-------G--G-AA-G-G-C-------AA----G-T-C-A---------G-A-T--G--TG--A-AA-TC--T-G-GA-G-G------CT-C-AA-----------C-C-T-C-C-A-A--A-C-T-G--C-A--T--T-----T--GA-A-A---C--T--G-C--TT--T-T-C-------------------------------------------------------…	Bacteria;Firmicutes;Clostridia;Clostridiales;Ruminococcaceae;Oscillibacter;	Firmicutes	Clostridia	Clostridiales	Ruminococcaceae	Oscillibacter	0	0	0	0	0	1.00E-04	0	0	0	0	0.00016	0.00062	0.00042	0.00058	3.00E-04	0	0.00114	0.00076	0.00052	8.00E-04	0	0	0	0.00116	0.00148	0.00118	0	0	0	0	0	0	0	HG
Otu00693	...........................................................................T--AC-GT-AG-GTG-----GCA-AG-CG-TT-ATC-CGG-AT-TTA-C-T--GG-GT-GT--A-AA-GG-GC-GT-----G-TA-G-C-C-G-------G--G-AA-G-A-T-------AA----G-T-C-A---------G-A-T--G--TG--A-AA-TC--T-G-GG-G-G------CT-C-AA-----------C-C-T-C-C-A-A--A-C-T-G--C-A--T--T-----T--GA-A-A---C--T--G-T--TT--T-T-C-------------------------------------------------------…	Bacteria;Firmicutes;Clostridia;Clostridiales;Ruminococcaceae;Oscillibacter;	Firmicutes	Clostridia	Clostridiales	Ruminococcaceae	Oscillibacter	0	0	0	0	6.00E-04	0.00032	8.00E-04	0.00018	0	0	0	0.00034	0.00056	0.00054	0	0	0	0.00018	0	0.00038	0	0	0	0.00144	0.00158	0.00176	0	0	0	0	0	0	0.00042	HG
Otu00696	...........................................................................T--AC-GG-AG-GAT-----TCA-AG-CG-TT-ATC-CGG-AT-TTA-T-T--GG-GT-TT--A-AA-GG-GT-GC-----G-TA-G-G-C-G-------G--T-TT-G-A-T-------AA----G-T-T-A---------G-A-G--G--TG--A-AA-TC--T-C-GG-G-G------CT-C-AA-----------C-T-C-C-G-A-A--A-C-T-G--C-C--T--C-----T--AA-T-A---C--T--G-T--CG--A-G-C-------------------------------------------------------…	Bacteria;Bacteroidetes;Bacteroidia;Bacteroidales;Rikenellaceae;Alistipes;	Bacteroidetes	Bacteroidia	Bacteroidales	Rikenellaceae	Alistipes	0	0	0	0	0.00068	0.00074	0	0	0	0	2.00E-04	3.00E-04	0.00058	0.00034	0	0	0	0	0	0	0	0	0	0.00022	0.00038	0.00032	0	0	0	0	0	0.00036	0.00034	HG
Otu00697	...........................................................................T--AC-GT-AT-GGT-----GCA-AG-CG-TT-ATC-CGG-AA-TTA-C-T--GG-GT-GT--A-AA-GG-GA-GC-----G-TA-G-G-C-G-------G--T-AT-G-G-T-------AA----G-C-C-A---------G-A-T--G--TG--A-AA-GC--C-C-GA-A-G------CT-T-AA-----------C-T-T-C-GAG-G--A-T-T-G--C-A--T--T-----T--GG-A-A---C--T--A-T--CA--A-A-C-------------------------------------------------------…	Bacteria;Firmicutes;Clostridia;Clostridiales;Lachnospiraceae;Tyzzerella;	Firmicutes	Clostridia	Clostridiales	Lachnospiraceae	Tyzzerella	0	0	0	0	0	0	0	0	0	4.00E-05	8.00E-05	0	0.00082	0.00096	0	0	0	0.00108	6.00E-04	0.00134	0	0	0	0.00086	0.00148	0.00146	0	0	0	0	0	0	0.00042	HG
Otu00708	...........................................................................T--AC-GG-AG-GAT-----TCA-AG-CG-TT-ATC-CGG-AT-TTA-T-T--GG-GT-TT--A-AA-GG-GT-GC-----G-TA-G-G-C-G-------G--T-TT-G-A-T-------AA----G-T-T-A---------A-A-G--G--TG--A-AA-TA--C-C-GA-G-G------CT-C-AA-----------C-C-T-C-G-G-A--A-C-T-G--C-C--T--C-----T--AA-T-A---C--T--G-T--TG--A-A-C-------------------------------------------------------…	Bacteria;Bacteroidetes;Bacteroidia;Bacteroidales;Rikenellaceae;Alistipes;	Bacteroidetes	Bacteroidia	Bacteroidales	Rikenellaceae	Alistipes	0	0	0	0	0.00046	0.00044	0	0	0	4.00E-05	0.00022	0.00076	0.00062	0.00066	0	0	0	0	0	0	0	0	0	2.00E-04	0.00042	0.00026	0	0	0	0	6.00E-04	0.00028	4.00E-04	HG
Otu00722	...........................................................................T--AC-GG-AG-GAT-----CCA-AG-CG-TT-ATC-CGG-AT-TTA-T-T--GG-GT-TT--A-AA-GG-GT-GC-----G-TA-G-G-C-G-------G--T-TT-G-A-T-------AA----G-T-T-A---------G-A-G--G--TG--A-AA-TG--T-C-GG-G-G------CT-C-AA-----------C-C-C-C-G-A-A--A-C-T-G--C-C--T--C-----T--AA-T-A---C--T--G-T--TG--A-A-C-------------------------------------------------------…	Bacteria;Bacteroidetes;Bacteroidia;Bacteroidales;Rikenellaceae;Alistipes;	Bacteroidetes	Bacteroidia	Bacteroidales	Rikenellaceae	Alistipes	0	0	0	0	6.00E-04	0.00032	0.00052	0	0	6.00E-05	4.00E-04	0.00104	0.00112	0.00088	0	0	0	1.00E-04	0	0	0	0	0	0	0	0	0	0	0	0.00026	0.00062	0.00054	0.00056	HG
Otu00723	...........................................................................T--AC-GG-AG-GAT-----CCA-AG-CG-TT-ATC-CGG-AT-TTA-T-T--GG-GT-TT--A-AA-GG-GT-GC-----G-TA-G-G-C-G-------G--T-TT-G-A-T-------AA----G-T-T-A---------G-A-G--G--TT--A-AA-TG--T-C-GG-G-G------CT-C-AA-----------C-C-C-C-G-T-G--C-C-T-G--C-C--T--C-----T--AA-T-A---C--T--G-T--TA--G-A-C-------------------------------------------------------…	Bacteria;Bacteroidetes;Bacteroidia;Bacteroidales;Rikenellaceae;Alistipes;	Bacteroidetes	Bacteroidia	Bacteroidales	Rikenellaceae	Alistipes	0	0	0	0	0	0	0	0	0	0	3.00E-04	0	0.00042	0	0.00044	0	0.0014	0.00158	0.00062	0.00042	0	0	0	0.00068	6.00E-04	0.00038	0	0	0	0.00022	0.00052	0.00072	0.00032	HG
Otu00724	...........................................................................T--AC-GT-AG-GGT-----GCA-AG-CG-TT-GTC-CGG-AT-TTA-C-T--GG-GT-GT--A-AA-GG-GT-GC-----G-TA-G-G-C-G-------G--C-TT-T-T-C-------AA----G-T-C-A---------G-A-A--G--TG--A-AA-TC--T-A-GG-G-G------CT-C-AA-----------C-C-C-C-T-A-A--A-C-T-G--C-T--T--T-----T--GA-A-A---C--T--G-T--TA--A-G-C-------------------------------------------------------…	Bacteria;Firmicutes;Clostridia;Clostridiales;Ruminococcaceae;Ruminiclostridium_5;	Firmicutes	Clostridia	Clostridiales	Ruminococcaceae	Ruminiclostridium_5	0	0	0	0	3.00E-04	0.00054	0.00088	0	0	0	1.00E-04	0.00076	0.00046	0.00056	0	0	0.00024	0	0	0	0	0	0	8.00E-05	0.00018	0.00026	0	0	0	0	0.00098	0.00072	0.0021	HG
Otu00729	...........................................................................T--AC-GG-AG-GAT-----TCA-AG-CG-TT-ATC-CGG-AT-TTA-T-T--GG-GT-TT--A-AA-GG-GT-GC-----G-TA-G-G-C-G-------G--T-TT-G-A-T-------AA----G-T-T-A---------G-A-G--G--TG--A-AA-GG--T-C-GG-G-G------CT-C-AA-----------C-C-C-C-G-T-G--A---A-G--C-C--T--C-----T--AA-T-A---C--T--G-T--TA--G-A-C-------------------------------------------------------…	Bacteria;Bacteroidetes;Bacteroidia;Bacteroidales;Rikenellaceae;Rikenellaceae_unclassified;	Bacteroidetes	Bacteroidia	Bacteroidales	Rikenellaceae	Rikenellaceae_unclassified	0	0	0	0	0.00076	0.00076	0.00054	0	0	4.00E-05	0.00014	0.00034	0.00032	0.00026	0	0	0	0	0	0	0	0	0	0.00034	0.00032	0.00018	0	0	0	1.00E-04	4.00E-04	0.00044	0.00042	HG
Otu00731	...........................................................................T--AC-GT-AG-GTG-----GCA-AG-CG-TT-GTC-CGG-AT-TTA-C-T--GG-GT-GT--A-AA-GG-GC-GT-----G-TA-G-C-C-G-------G--G-AA-G-G-C-------AA----G-T-C-A---------G-A-T--G--TG--A-AA-TC--T-G-GA-G-G------CT-C-AA-----------C-C-T-C-C-A-A--A-C-T-G--C-A--T--T-----T--GA-A-A---C--T--G-C--TT--T-T-C-------------------------------------------------------…	Bacteria;Firmicutes;Clostridia;Clostridiales;Ruminococcaceae;Oscillibacter;	Firmicutes	Clostridia	Clostridiales	Ruminococcaceae	Oscillibacter	0	0	0	0	0.00024	0.00022	0	0	0	1.00E-04	2.00E-04	0.00038	6.00E-04	0.00042	0	0	0.00058	0.00058	0	0	0	0	6.00E-05	0.00108	0.00142	0.0013	0	0	0	0	0.00034	0.00032	0.00026	HG
Otu00732	...........................................................................T--AC-AG-AG-GTC-----TCA-AG-CG-TT-GTT-CGG-AA-TCA-C-T--GG-GC-GT--A-AA-GG-GT-AC-----G-TA-G-G-C-G-------G--C-AA-G-A-T-------AA----G-T-C-G---------T-G-C--G--TG--A-AA-GG--C-A-GG-G-G------CT-C-AA-----------C-C-C-C-T-G-G--A-G-T-G--C-G--C--A-----T--GA-T-A---C--T--G-T--CA--T-G-C-------------------------------------------------------…	Bacteria;Verrucomicrobia;Verrucomicrobiae;Verrucomicrobiales;Akkermansiaceae;Akkermansia;	Verrucomicrobia	Verrucomicrobiae	Verrucomicrobiales	Akkermansiaceae	Akkermansia	0	0	0	0	0.00102	0.00052	0.00178	0	0	1.00E-04	2.00E-04	0.00128	0.00074	0.00112	0.00016	0	0	0	0	0	0	0	0	0	0	0	0	0	0	0	0.00034	0.00046	0.00038	HG
Otu00736	...........................................................................T--AC-GT-AG-GTG-----GCA-AG-CG-TT-ATC-CGG-AT-TTA-C-T--GG-GT-GT--A-AA-GG-GC-GA-----G-TA-G-G-C-G-------G--G-AC-T-A-C-------AA----G-T-C-A---------G-A-T--G--TG--A-AA-AC--T-A-TG-G-G------CT-C-AA-----------C-C-C-A-T-A-G--C-C-T-G--C-A--T--T-----T--GA-A-A---C--T--G-T--AG--T-T-C-------------------------------------------------------…	Bacteria;Firmicutes;Clostridia;Clostridiales;Ruminococcaceae;Ruminococcaceae_unclassified;	Firmicutes	Clostridia	Clostridiales	Ruminococcaceae	Ruminococcaceae_unclassified	0	0	0	0	0.00042	0.00034	7.00E-04	0	0	2.00E-05	8.00E-05	5.00E-04	6.00E-04	8.00E-04	0	0	0	0	0	0	0	0	0	7.00E-04	0.00116	0.00086	0	0	0	0.00016	0.00026	0.00032	0.00054	HG
Otu00744	...........................................................................T--AC-GG-AG-GAT-----TCA-AG-CG-TT-ATC-CGG-AT-TTA-T-T--GG-GT-TT--A-AA-GG-GT-GC-----G-TA-G-G-C-G-------G--C-GC-A-A-T-------AA----G-T-T-A---------G-A-G--G--TT--A-AA-TC--C-C-GG-G-G------CT-C-AA-----------C-C-C-C-G-T-A--T-C---G--C-C--T--C-----T--AA-T-A---C--T--G-T--TG--T-G-C-------------------------------------------------------…	Bacteria;Bacteroidetes;Bacteroidia;Bacteroidales;Rikenellaceae;Alistipes;	Bacteroidetes	Bacteroidia	Bacteroidales	Rikenellaceae	Alistipes	0	0	0	0	0.00022	1.00E-04	0.00042	0	0	4.00E-05	0.00024	3.00E-04	0.00048	0.00056	0	0	0	0	4.00E-05	6.00E-05	0	0	0	1.00E-04	0.00012	2.00E-04	0	0	0	0.00024	0.00086	0.001	0.00112	HG
Otu00749	...........................................................................T--AC-GT-AG-GGA-----GCA-AG-CG-TT-GTC-CGG-AT-TTA-C-T--GG-GT-GT--A-AA-GG-GT-GC-----G-TA-G-G-C-G-------G--T-CT-T-G-T-------AA----G-T-C-A---------G-A-A--G--TG--A-AA-TC--T-A-GG-G-G------CT-C-AA-----------C-C-C--CT-A-A--A-C-T-G--C-T--T--T-----T--GA-A-A---C--T--A-T--AG--G-A-C-------------------------------------------------------…	Bacteria;Firmicutes;Clostridia;Clostridiales;Ruminococcaceae;Ruminiclostridium_5;	Firmicutes	Clostridia	Clostridiales	Ruminococcaceae	Ruminiclostridium_5	0	0	0	0	0.00022	0.00058	0.00054	0	0	0	0.00016	0.00054	0.00042	0.00102	0	0	0	0	0	0	0	0	0	0	0.00032	0.00062	0	0	0	0.00038	0.00066	0.00066	0.00126	HG
Otu00761	...........................................................................A--AC-GT-AG-GGT-----GCA-AG-CG-TT-GTC-CGG-AA-TTA-C-T--GG-GT-GT--A-AA-GG-GA-GC-----G-CA-G-G-C-G-------G--A-TT-G-G-T-------AA----G-T-T-G---------G-A-A--G--TG--A-AA-AC--T-A-TG-G-G------CT-C-AA-----------C-C-C-A-T-A-A--C-G-T-G--C-T--T--T-----C--AA-A-A---C--T--G-C--TG--A-T-C-------------------------------------------------------…	Bacteria;Firmicutes;Clostridia;Clostridiales;Ruminococcaceae;Pygmaiobacter;	Firmicutes	Clostridia	Clostridiales	Ruminococcaceae	Pygmaiobacter	0	0	0	0	2.00E-04	1.00E-04	0.00024	0	0	0	2.00E-04	7.00E-04	6.00E-04	0.00062	0	0	0.00018	0.00016	0	0	4.00E-05	0	0	0.00064	8.00E-04	0.00114	0	0	0	4.00E-05	0.00018	6.00E-05	0.00032	HG
Otu00766	...........................................................................T--AC-GG-AG-GAT-----TCA-AG-CG-TT-ATC-CGG-AT-TTA-T-T--GG-GT-TT--A-AA-GG-GT-GC-----G-TA-G-G-C-G-------G--T-TT-G-A-T-------AA----G-T-T-A---------G-G-G--G--TG--A-AA-TA--C-C-GG-G-G------CT-C-AA-----------C-C-T-C-G-G-A--A-C-T-G--C-C--C--C-----T--AA-T-A---C--T--G-T--TG--G-A-C-------------------------------------------------------…	Bacteria;Bacteroidetes;Bacteroidia;Bacteroidales;Rikenellaceae;Alistipes;	Bacteroidetes	Bacteroidia	Bacteroidales	Rikenellaceae	Alistipes	0	0	0	0	0.00052	0	0	0	0	0	0	0.00076	0.00026	0.00062	0	0	0	0	0	0	0	0	0	8.00E-04	0.00032	0.00066	0	0	0	2.00E-04	0.00096	0.00106	0.00072	HG
Otu00767	...........................................................................T--AC-GG-AG-GAT-----CCA-AG-CG-TT-ATC-CGG-AT-TTA-T-T--GG-GT-TT--A-AA-GG-GT-GC-----G-TA-G-G-T-G-------G--C-TA-C-T-T-------AA----G-T-C-G---------G-A-G--G--TG--A-AA-AC--G-G-AA-T-G------CT-C-AA-----------C-A-T-T-C-C-G--C-C-T-G--C-C--T--T-----C--GA-A-A---C--T--G-G--GC--G-G-C-------------------------------------------------------…	Bacteria;Bacteroidetes;Bacteroidia;Bacteroidales;Rikenellaceae;Rikenella;	Bacteroidetes	Bacteroidia	Bacteroidales	Rikenellaceae	Rikenella	0	0	0	0	0.00074	0.00046	0.00066	0.00028	0	8.00E-05	1.00E-04	0.00094	0.00066	0.00084	0	0	0	0	0	0	0	0	0	0.00044	0.00054	0.00054	0	0	0	0	6.00E-05	0.00012	0.00014	HG
Otu00768	...........................................................................T--AC-GG-AG-GAT-----CCG-AG-CG-TT-ATC-CGG-AT-TTA-T-T--GG-GT-TT--A-AA-GG-GT-GC-----G-TA-G-G-T-G-------G--T-TT-T-A-T-------AA----G-T-C-A---------G-T-G--G--TT--A-AA-TA--C-G-AT-A-G------CT-C-AA-----------C-T-A-T-C-G-C--G-G-T-G--C-C--A--T-----T--GA-A-A---C--T--G-T--AG--A-A-C-------------------------------------------------------…	Bacteria;Bacteroidetes;Bacteroidia;Bacteroidales;Rikenellaceae;Rikenella;	Bacteroidetes	Bacteroidia	Bacteroidales	Rikenellaceae	Rikenella	0	0	0	0	0.00034	0.00036	4.00E-04	0	0	8.00E-05	0.00014	5.00E-04	7.00E-04	0.00054	0	0	0	0	0	0	0	0	0	3.00E-04	0.00068	0.00064	0	0	0	0	0.00022	2.00E-04	0.00016	HG
Otu00770	...........................................................................T--AC-GT-AG-GTA-----GCG-AG-CG-TT-GTC-CGG-AA-TTA-C-T--GG-GT-GT--A-AA-GG-GA-GC-----G-TA-G-G-C-G-------G--G-AG-A-A-T-------AA----G-T-T-G---------A-A-T--G--TT--A-AA-GC--T-A-GG-G-G------CT-C-AA-----------C-C-C-C-T-A-A--G-T---G--C-G--T--T-----C--AA-A-A---C--T--A-T--TT--T-T-C-------------------------------------------------------…	Bacteria;Firmicutes;Clostridia;Clostridiales;Ruminococcaceae;Ruminococcaceae_unclassified;	Firmicutes	Clostridia	Clostridiales	Ruminococcaceae	Ruminococcaceae_unclassified	0	0	0	0	6.00E-05	6.00E-05	0	0	0	0	2.00E-05	4.00E-05	0	6.00E-05	0	0	0	0	0	0	0	0	6.00E-05	0.00126	0.00116	0.0021	0	0	0	8.00E-05	4.00E-04	0.00056	0.00066	HG
Otu00778	...........................................................................T--AC-GT-AG-GTG-----GCA-AG-CG-TT-GTC-CGG-AT-TTA-C-T--GG-GT-GT--A-AA-GG-GC-GC-----G-TA-G-G-C-G-------G--G--C-T-TAC-------AA----G-T-C-A---------G-T-T--G--TG--A-AA-TA--C-C-AA-G-G------CT-C-AA-----------C-C-T-T-G-G-A--A-C-T-G--C-A--A--T-----T--GA-A-A---C--T--G-T--AA--G-T-C-------------------------------------------------------…	Bacteria;Firmicutes;Clostridia;Clostridiales;Ruminococcaceae;Ruminococcaceae_UCG-013;	Firmicutes	Clostridia	Clostridiales	Ruminococcaceae	Ruminococcaceae_UCG-013	0	0	0	0	0.00044	0.00028	0.00048	0	0	0	8.00E-05	3.00E-04	0.00038	0.00038	0	0	0	0	0.00016	0	0	0	0	0.00018	0.00036	0.00098	0	0	0	6.00E-05	7.00E-04	0.00048	0.00098	HG
Otu00781	...........................................................................T--AC-GG-AG-GAC-----CCG-AG-CG-TT-ATC-CGG-AT-TTA-T-T--GG-GT-TT--A-AA-GG-GT-GC-----G-TA-G-G-C-G-------G--T-TT-G-A-T-------AA----G-T-T-A---------G-A-G--G--TG--A-AA-TT--T-A-GT-G-G------CT-T-AA-----------C-C-A-C-T-A-G--A-C-T-G--C-C--T--C-----T--AA-T-A---C--T--G-T--TG--A-A-C-------------------------------------------------------…	Bacteria;Bacteroidetes;Bacteroidia;Bacteroidales;Rikenellaceae;Rikenellaceae_unclassified;	Bacteroidetes	Bacteroidia	Bacteroidales	Rikenellaceae	Rikenellaceae_unclassified	0	0	0	0	0.00026	1.00E-04	0	0	0	0	0	0.00016	0	0.00028	0	0	0	0	0	0	0	0	0	0.00072	0.00052	0.00066	0	0	0	0	0.00048	4.00E-04	0.00014	HG
Otu00783	...........................................................................T--AC-GA-AG-GGT-----GCA-AG-CG-TT-GTT-CGG-AA-TTA-C-T--GG-GC-GT--A-AA-GC-GT-AT-----G-TA-G-G-C-G-------G--A-TA-A-A-T-------TA----G-T-T-G---------G-G-A--G--TG--A-AA-TC--C-C-GG-G-G------CT-C-AA-----------C-C-T-C-G-G-A--A-C-T-G--C-T--T--C-----C--AA-A-A---C--G--G-T--TT--A-T-C-------------------------------------------------------…	Bacteria;Proteobacteria;Alphaproteobacteria;Alphaproteobacteria_unclassified;Alphaproteobacteria_unclassified;Alphaproteobacteria_unclassified;	Proteobacteria	Alphaproteobacteria	Alphaproteobacteria_unclassified	Alphaproteobacteria_unclassified	Alphaproteobacteria_unclassified	0	0	0	0	0.00118	0.00088	0.00106	0	0	0	4.00E-05	1.00E-04	6.00E-05	1.00E-04	0	0	0	0	0	0	0	0	0	0.00058	7.00E-04	5.00E-04	0	8.00E-05	0	0	0.00024	0.00036	8.00E-05	HG
Otu00787	...........................................................................T--AC-AG-AG-GTC-----TCA-AG-CG-TT-GTT-CGG-AA-TCA-C-T--GG-GC-GT--A-AA-GG-GT-AC-----G-TA-G-G-C-T-------G--T-AA-G-A-T-------AA----G-T-C-G---------T-G-C--G--TG--A-AA-GG--C-A-GG-G-G------CT-C-AA-----------C-C-C-C-T-G-G--A-G-T-G--C-G--C--A-----T--GA-T-A---C--T--G-T--TT--T-A-C-------------------------------------------------------…	Bacteria;Verrucomicrobia;Verrucomicrobiae;Verrucomicrobiales;Akkermansiaceae;Akkermansia;	Verrucomicrobia	Verrucomicrobiae	Verrucomicrobiales	Akkermansiaceae	Akkermansia	6.00E-05	0	0	0	0.00048	0.00066	0.00072	0	0	0	0	0	0	0	0	0	0	0	0	0	0	0	0	0.00038	0.00044	0.00064	0	0	0	0.00028	0.0013	0.00118	0.00092	HG
Otu00790	...........................................................................T--AC-GT-AG-GTG-----GCA-AG-CG-TT-GTC-CGG-AA-TTA-C-T--GG-GT-GT--A-AA-GG-GA-GC-----G-TA-G-G-C-G-------G--G-AA-T-G-T-------AA----G-T-T-G---------A-T-T--G--TG--A-AA-TC--T-A-CG-G-G------CT-T-AA-----------C-C-T-G-T-A-G--G-C-T-G--C-G--A--T-----C--AA-A-A---C--T--A-C--AT--T-T-C-------------------------------------------------------…	Bacteria;Firmicutes;Clostridia;Clostridiales;Ruminococcaceae;GCA-900066225;	Firmicutes	Clostridia	Clostridiales	Ruminococcaceae	GCA-900066225	0	0	0	0	0.00034	0.00016	0	0	0	0.00022	0.00044	0.00114	9.00E-04	0.00134	0	0	0	0	0	0	0	0	0	0	0	0	0	0	0	0.00014	0.00068	0.00046	0.00092	HG
Otu00794	...........................................................................T--AC-GT-AG-GTG-----GCA-AG-CG-TT-ATC-CGG-AT-TTA-C-T--GG-GT-GT--A-AA-GG-GC-GT-----G-TA-G-G-C-G-------G--G-AC-T-A-T-------AA----G-T-C-A---------G-G-C--G--TG--A-AA-TT--T-C-AG-G-G------CT-C-AA-----------C-T-C-T-G-A-A--C-C-T-G--C-G--T--T-----T--GA-A-A---C--T--G-T--AG--T-T-C-------------------------------------------------------…	Bacteria;Firmicutes;Clostridia;Clostridiales;Ruminococcaceae;Ruminococcaceae_unclassified;	Firmicutes	Clostridia	Clostridiales	Ruminococcaceae	Ruminococcaceae_unclassified	0	0	0	0	0.00054	0.00068	0.0014	0	0	0	2.00E-05	3.00E-04	2.00E-04	0.00036	0	0	0	0	0	0	0	0	0	6.00E-05	0.00026	0.00024	0	0	0	0	6.00E-04	4.00E-04	0.00122	HG
Otu00797	...........................................................................T--AC-GT-AG-GGA-----GCA-AG-CG-TT-GTC-CGG-AT-TTA-C-T--GG-GC-GT--A-AA-GG-GC-GC-----G-TA-G-G-C-G-------G--G-TA-T-T-T-------AA----G-T-C-A---------G-A-T--G--TG--A-AA-AC--T-A-TG-G-G------CT-C-AA-----------C-C-C-A-T-A-G--C-C-T-G--C-A--T--T-----T--GA-A-A---C--T--G-G--AT--A-T-C-------------------------------------------------------…	Bacteria;Firmicutes;Clostridia;Clostridiales;Peptococcaceae;uncultured;	Firmicutes	Clostridia	Clostridiales	Peptococcaceae	uncultured	0	0	0	0	3.00E-04	5.00E-04	0.00048	0	0	6.00E-05	8.00E-05	2.00E-04	0.00022	0.00036	0	0	0	0	0	0	0	0	0	0.00054	0.00062	7.00E-04	0	0	0	0.00022	0.00054	0.00042	0.00054	HG
Otu00800	...........................................................................T--AC-GG-AG-GAT-----CCA-AG-CG-TT-ATC-CGG-AT-TTA-T-T--GG-GT-TT--A-AA-GG-GT-GC-----G-TA-G-G-C-G-------G--T-TT-G-A-T-------AA----G-T-T-A---------G-A-G--G--TT--A-AA-TA--T-C-GG-G-G------CT-C-AA-----------C-C-C-C-G---T--T-G-T-G--C-C--T--C-----T--AA-T-A---C--T--G-T--TA--G-A-C-------------------------------------------------------…	Bacteria;Bacteroidetes;Bacteroidia;Bacteroidales;Rikenellaceae;Alistipes;	Bacteroidetes	Bacteroidia	Bacteroidales	Rikenellaceae	Alistipes	0	0	0	0	0.00052	0.00054	0.00068	0	0	6.00E-05	0.00018	0.00028	5.00E-04	0.00048	0	0	0	0	0	0	0	0	0	0	0	0	0	0	0	4.00E-04	0.00144	0.00134	0.00098	HG
Otu00803	...........................................................................T--AC-GG-AG-GAT-----CCA-AG-CG-TT-ATC-CGG-AT-TTA-T-T--GG-GT-TT--A-AA-GG-GT-GC-----G-TA-G-G-C-G-------G--T-TT-G-A-T-------AA----G-T-T-A---------G-A-G--G--TG--A-AA-TA--T-C-GG-G-G------CT-C-AA-----------C-C-C-C-G-A-A--A-C-T-G--C-C--T--C-----T--AA-T-A---C--T--G-T--TA--G-A-C-------------------------------------------------------…	Bacteria;Bacteroidetes;Bacteroidia;Bacteroidales;Rikenellaceae;Alistipes;	Bacteroidetes	Bacteroidia	Bacteroidales	Rikenellaceae	Alistipes	0	0	0	0	0.00024	0	0	0	0	0	0.00036	0.00064	0.00066	7.00E-04	0	0	0	0	0	0	0	0	0	0	0	0	0	0	0	0.00014	0.00044	4.00E-04	0.00034	HG
Otu00806	...........................................................................T--AC-GT-AG-GGG-----GCA-AG-CG-TT-ATC-CGG-AT-TTA-C-T--GG-GT-GT--A-AA-GG-GA-GC-----G-TA-G-A-C-G-------G--T-TA-T-T-T-------AA----G-T-C-A---------G-A-T--G--TG--A-AA-GC--C-T-GG-G-G------CT-C-AA-----------C-C-C-C-A-G-G--A-C-T-G--C-A--T--T-----T--GA-A-A---C--T--G-G--GT--A-A-C-------------------------------------------------------…	Bacteria;Firmicutes;Clostridia;Clostridiales;Lachnospiraceae;Lachnospiraceae_unclassified;	Firmicutes	Clostridia	Clostridiales	Lachnospiraceae	Lachnospiraceae_unclassified	0	0	0	0	0.00038	4.00E-04	0.00046	0	0	0	0.00018	0.00034	0.00044	0.00036	0	0	0	0	0	0	0	0	0	0.00028	0.00036	0.00046	0	0	0	0.00012	0.00076	6.00E-04	0.00144	HG
Otu00807	...........................................................................T--AC-AT-AG-GGA-----GCG-AG-CG-TT-ATC-CGG-AA-TTA-T-T--GG-GC-GT--A-AA-GG-GT-GC-----G-TA-G-G-C-G-------G--T-TT-A-T-T-------AA----G-T-T-T---------T-T-G--G--TT--A-AA-GA--T-C-TA-G-G------CT-C-AA-----------C-C-T-A-G-T-G--G---T-G--C-C--A--A-----G--AA-A-A---C--T--G-A--TA--A-A-C-------------------------------------------------------…	Bacteria;Tenericutes;Mollicutes;Mollicutes_unclassified;Mollicutes_unclassified;Mollicutes_unclassified;	Tenericutes	Mollicutes	Mollicutes_unclassified	Mollicutes_unclassified	Mollicutes_unclassified	0	0	0	0	0.00014	6.00E-05	0	0	0	6.00E-05	0.00014	0.00046	0.00044	0.00056	0	0	0	0	0	0	0	0	0	0.00062	5.00E-04	0.00052	0	0	0	2.00E-04	0.00118	0.00168	0.00066	HG
Otu00824	...........................................................................T--AC-GT-AG-GTG-----GCA-AG-CG-TT-GTC-CGG-AA-TTA-C-T--GG-GT-GT--A-AA-GG-GT-GC-----G-CA-G-G-C-G-------G--G-AA-G-A-T-------AA----G-T-C-A---------G-C-T--G--TG--A-AA-GC--T-A-TC-G-G------CT-C-AA-----------C-C-G-G-T-A-A--A-T-T-G--C-A--G--T-----T--GA-A-A---C--T--A-T--TT--T-T-C-------------------------------------------------------…	Bacteria;Firmicutes;Clostridia;Clostridiales;Ruminococcaceae;Ruminococcaceae_unclassified;	Firmicutes	Clostridia	Clostridiales	Ruminococcaceae	Ruminococcaceae_unclassified	0	0	0	0	0	0	0	0	0	1.00E-04	0.00028	6.00E-04	9.00E-04	0.00082	0	0	6.00E-05	0.00044	2.00E-04	0.00018	0	0	0	0.00024	0.00034	4.00E-04	0	0	0	0	0	0	0	HG
Otu00839	...........................................................................T--AC-GT-AG-GGT-----GCA-AG-CG-TT-GTC-CGG-AT-TTA-C-T--GG-GT-GT--A-AA-GG-GT-GC-----G-TA-G-G-C-G-------G--C-TT-T-T-C-------AA----G-T-C-A---------G-A-A--G--TG--A-AA-TC--T-A-GG-G-G------CT-C-AA-----------C-C-C-C-T-A-A--A-C-T-G--C-T--T--T-----T--GA-A-A---C--T--G-G--AG--A-G-C-------------------------------------------------------…	Bacteria;Firmicutes;Clostridia;Clostridiales;Ruminococcaceae;Ruminiclostridium_5;	Firmicutes	Clostridia	Clostridiales	Ruminococcaceae	Ruminiclostridium_5	0	0	0	0	4.00E-05	6.00E-05	0	0	0	0.00012	0.00014	0.00076	0.00106	0.00072	0	0	0	0	0	0	0	0	0	0.00072	0.00076	0.0011	0	0	0	0	0.00036	0.00042	0.00064	HG
Otu00846	...........................................................................T--AC-GG-AG-GAT-----TCG-AG-CG-TT-ATC-CGG-AT-TTA-T-T--GG-GT-TT--A-AA-GG-GT-GC-----G-TA-G-G-T-G-------G--T-TT-T-A-T-------AA----G-T-C-A---------G-T-G--G--TT--A-AA-GA--T-A-GG-G-G------CT-C-AA-----------C-C-T-C-T-G-G--A-G-T-G--C-C--A--T-----T--GA-A-A---C--T--G-T--AG--G-A-C-------------------------------------------------------…	Bacteria;Bacteroidetes;Bacteroidia;Bacteroidales;Rikenellaceae;Rikenella;	Bacteroidetes	Bacteroidia	Bacteroidales	Rikenellaceae	Rikenella	0	0	0	0	0.00024	1.00E-04	0.00042	0	0	0	0	0	0	0	0	0	0	0	0	0	0	0	0	0.00034	0.00036	0.00048	0	0	0	0.00032	5.00E-04	0.00058	0.00052	HG
Otu00855	...........................................................................T--AC-GT-AG-GTG-----GCG-AG-CG-TT-GTC-CGG-AA-TTA-C-T--GG-GT-GT--A-AA-GG-GA-GC-----G-TA-G-G-C-G-------G--G-AA-T-G-T-------AA----G-T-C-A---------G-G-T--G--TC--A-AA-TC--T-A-TC-G-G------CT-C-AA-----------C-C-G-G-T-A-T----C-C-G--C-A--C--T-----T--GA-A-A---C--T--G-C--AT--T-T-C-------------------------------------------------------…	Bacteria;Firmicutes;Clostridia;Clostridiales;Ruminococcaceae;Ruminococcaceae_unclassified;	Firmicutes	Clostridia	Clostridiales	Ruminococcaceae	Ruminococcaceae_unclassified	0	0	0	0	0.00034	0.00032	6.00E-04	0	0	0	0.00012	0.00034	0.00028	0.00048	0	0	0	0	5.00E-04	0	0	0	0	0.00024	0.00056	0.00048	0	0	0	1.00E-04	0.00032	0.00036	0.00028	HG
Otu00856	...........................................................................T--AC-GG-AG-GAT-----CCA-AG-CG-TT-ATC-CGG-AT-TTA-T-T--GG-GT-TT--A-AA-GG-GT-GC-----G-TA-G-G-T-G-------G--C-TG-C-A-T-------AA----G-T-C-G---------G-A-G--G--TG--A-AA-AC--G-G-AA-T-G------CT-C-AA-----------C-A-T-T-C-C-G--C-C-T-G--C-C--T--T-----C--GA-A-A---C--T--G-T--GT--A-G-C-------------------------------------------------------…	Bacteria;Bacteroidetes;Bacteroidia;Bacteroidales;Rikenellaceae;Rikenella;	Bacteroidetes	Bacteroidia	Bacteroidales	Rikenellaceae	Rikenella	0	0	0	0	0.00058	5.00E-04	0.00056	0	0	0	0	4.00E-04	0.00052	0.00068	0	0	0	0	0	0	0	0	0	0.00016	6.00E-05	0	0	0	0	4.00E-05	0.00014	0.00024	0.00032	HG
Otu00872	...........................................................................T--AC-AT-AG-GGA-----GCA-AG-CG-TT-ATC-CGG-AT-TTA-C-T--GG-GT-GT--A-AA-GG-GT-GC-----G-TA-G-G-C-G-------G--C-AA-G-G-C-------AA----G-T-C-A---------G-A-T--G--TG--A-AA-TT--T-A-TG-G-G------CT-C-AA-----------C-C-C-A-T-A-A--C-C-T-G--C-A--T--T-----T--GA-A-A---C--T--G-T--TT--T-G-C-------------------------------------------------------…	Bacteria;Firmicutes;Clostridia;Clostridiales;Ruminococcaceae;Ruminococcaceae_unclassified;	Firmicutes	Clostridia	Clostridiales	Ruminococcaceae	Ruminococcaceae_unclassified	0	0	0	0	0	0	0	0.00044	0	4.00E-05	0	0.00046	4.00E-04	0.00098	0	0	0	0	0	0	0	0	0	0.00054	0.00114	0.0012	0	0	0	0	8.00E-05	6.00E-05	1.00E-04	HG
Otu00878	...........................................................................T--AC-GG-AG-GAT-----TCA-AG-CG-TT-ATC-CGG-AT-TTA-T-T--GG-GT-TT--A-AA-GG-GT-GC-----G-TA-G-G-C-G-------G--T-TT-G-A-T-------AA----G-T-T-A---------G-A-G--G--TT--A-AA-TG--T-C-GG-G-G------CT-C-AA-----------C-C-C-C-G-T-G--C-C-T-G--C-C--T--C-----T--AA-T-A---C--T--G-T--TA--G-A-C-------------------------------------------------------…	Bacteria;Bacteroidetes;Bacteroidia;Bacteroidales;Rikenellaceae;Alistipes;	Bacteroidetes	Bacteroidia	Bacteroidales	Rikenellaceae	Alistipes	0	0	0	0	0.00038	0.00068	0.00166	0	0	0	2.00E-04	5.00E-04	0.00074	0.00044	0	0	0	0	0	0	0	0	0	0	0	0.00016	0	0	0	0	5.00E-04	0.00084	0.00056	HG
Otu00882	...........................................................................T--AC-GT-AG-GTG-----GCG-AG-CG-TT-GTC-CGG-AA-TTA-C-T--GG-GT-GT--A-AA-GG-GA-GC-----G-TA-G-G-C-G-------G--G-AA-T-G-T-------AA----G-T-T-G---------G-G-T--G--TT--A-AA-CC--T-A-TC-G-G------CT-C-AA-----------C-C-G-G-T-A-G----T-T-G--C-A--T--T-----C--AA-A-A---C--T--A-C--AT--T-T-C-------------------------------------------------------…	Bacteria;Firmicutes;Clostridia;Clostridiales;Ruminococcaceae;Ruminococcaceae_unclassified;	Firmicutes	Clostridia	Clostridiales	Ruminococcaceae	Ruminococcaceae_unclassified	0	0	0	0	0.00012	0.00014	0.00012	0	0	0	0.00016	0.00032	0.00038	0.00044	0	0	0	0	0	0	0	0	0	0.00052	0.00062	0.0011	0	0	0	3.00E-04	0.00086	0.00054	0.00116	HG
Otu00906	...........................................................................T--AC-GG-AG-GAT-----CCA-AG-CG-TT-ATC-CGG-AT-TTA-T-T--GG-GT-TT--A-AA-GG-GT-GC-----G-TA-G-G-C-G-------G--T-TA-G-A-T-------AA----G-T-T-A---------G-A-G--G--TG--A-AA-TC--T-C-GG-G-G------CT-C-AA-----------C-C-C-T-G-A-A--A-C-T-G--C-C--T--C-----T--AA-T-A---C--T--G-T--TT--A-A-C-------------------------------------------------------…	Bacteria;Bacteroidetes;Bacteroidia;Bacteroidales;Rikenellaceae;Alistipes;	Bacteroidetes	Bacteroidia	Bacteroidales	Rikenellaceae	Alistipes	0	0	0	0	0	0	0	0	0	0.00016	1.00E-04	0.00038	6.00E-04	0.00094	0	0	0	0	0	0	0	0	0	0.00074	0.00072	6.00E-04	0	0	0	0	0.00026	0.00022	0	HG
Otu00908	...........................................................................T--AC-GT-AG-GTG-----GCA-AG-CG-TT-GTC-CGG-AT-TTA-C-T--GG-GT-GT--A-AA-GG-GC-GT-----G-TA-G-G-C-G-------G--G-AT-G-A-T-------AG----G-T-C-A---------G-A-T--G--TG--A-AA-TA--C-C-CA-G-G------CT-C-AA-----------C-T-T-G-G-G-A--G-C-T-G--C-A--T--T-----T--GA-A-A---C--C--A-T--CA--T-T-C-------------------------------------------------------…	Bacteria;Firmicutes;Clostridia;Clostridiales;Ruminococcaceae;Ruminococcaceae_UCG-013;	Firmicutes	Clostridia	Clostridiales	Ruminococcaceae	Ruminococcaceae_UCG-013	0	0	0	0	2.00E-04	0.00024	0.00052	0	0	0	4.00E-05	0.00026	1.00E-04	0.00028	0	0	0	0	0	0	0	0	0	0.00044	0.00076	0.00128	0	0	0	0	0.00056	0.00028	0.00036	HG
Otu00929	...........................................................................T--AC-GG-AG-GAT-----CCG-AG-CG-TT-ATC-CGG-AT-TTA-T-T--GG-GT-TT--A-AA-GG-GT-GC-----G-TA-G-G-T-G-------G--C-GC-G-A-T-------AA----G-T-C-A---------G-T-G--G--TT--A-AA-TA--C-G-AT-A-G------CT-C-AA-----------C-T-A-T-C-G-A--A-G-T-G--C-C--A--T-----T--GA-A-A---C--T--G-T--CA--T-G-C-------------------------------------------------------…	Bacteria;Bacteroidetes;Bacteroidia;Bacteroidales;Rikenellaceae;Rikenella;	Bacteroidetes	Bacteroidia	Bacteroidales	Rikenellaceae	Rikenella	0	0	0	0	0	0	0	0	0	0	4.00E-05	0	0.00016	0.00016	2.00E-04	0	0	6.00E-04	0.00102	0.00144	0	0	0	1.00E-04	4.00E-04	0.00018	0	0	0	0	0	1.00E-04	2.00E-05	HG
Otu00935	...........................................................................T--AC-GG-AG-GAT-----TCG-AG-CG-TT-ATC-CGG-AT-TTA-T-T--GG-GT-TT--A-AA-GG-GT-GC-----G-TA-G-G-C-G-------G--T-TT-G-A-T-------AA----G-T-T-A---------G-A-G--G--TG--A-AA-TA--T-C-GG-G-G------CT-C-AA-----------C-C-C-C-G-A-A--A-C-T-G--C-C--T--C-----T--AA-T-A---C--T--G-T--TG--A-A-C-------------------------------------------------------…	Bacteria;Bacteroidetes;Bacteroidia;Bacteroidales;Rikenellaceae;Alistipes;	Bacteroidetes	Bacteroidia	Bacteroidales	Rikenellaceae	Alistipes	0	0	0	0	0.00046	0.00046	0	0.00026	0	0	0.00024	0.00066	0.00076	0.00056	0	0	0	0	0	0	0	0	0	0.00038	2.00E-04	0.00024	0	0	0	0	0	0	0	HG
Otu00958	...........................................................................T--AC-GA-AG-GGG-----GCA-AG-CG-TT-GTT-CGG-AA-TTA-C-T--GG-GC-GT--A-AA-GG-GT-GT-----G-TA-G-G-C-G-------G--T-AC-T-A-T-------AA----G-A-T-A---------G-T-G--G--TG--A-AA-TG--C-C-AG-G-G------CT-C-AA-----------C-C-T-T-G-G-A--A-C-T-G--C-C--A--T-----T--AT-A-A---C--T--A-T--AG--A-A-C-------------------------------------------------------…	Bacteria;Proteobacteria;Alphaproteobacteria;Rhodospirillales;uncultured;uncultured_ge;	Proteobacteria	Alphaproteobacteria	Rhodospirillales	uncultured	uncultured_ge	0	0	0	0	4.00E-05	0	0	0	0	2.00E-05	2.00E-05	0.00014	0.00026	8.00E-05	0	0	0	0	0	0	0	0	0	0.00028	0.00016	2.00E-04	0	0	0	0.00026	0.00108	0.00116	0.00064	HG
Otu00961	...........................................................................T--AC-GG-AG-GAT-----TCA-AG-CG-TT-ATC-CGG-AT-TTA-T-T--GG-GT-TT--A-AA-GG-GT-GC-----G-TA-G-G-C-G-------G--T-TA-G-A-T-------AA----G-T-T-A---------G-A-G--G--TG--A-AA-TC--T-C-GG-G-G------CT-C-AA-----------C-C-C-T-G-A-A--A-C-T-G--C-C--T--C-----T--AA-T-A---C--T--G-T--TT--A-A-C-------------------------------------------------------…	Bacteria;Bacteroidetes;Bacteroidia;Bacteroidales;Rikenellaceae;Alistipes;	Bacteroidetes	Bacteroidia	Bacteroidales	Rikenellaceae	Alistipes	0	0	0	0	0.00046	0.00026	0.00058	0	0	0	0.00012	0.00024	0.00044	0	0	0	0	0	0	0	0	0	0	0.00152	0.00082	0.001	0	0	0	0	0.00066	0.00044	0.00036	HG
Otu00965	...........................................................................T--AC-AG-AG-GTC-----TCA-AG-CG-TT-GTT-CGG-AA-TCA-C-T--GG-GC-GT--A-AA-GG-GT-AC-----G-TA-G-G-C-T-------G--C-GA-C-A-T-------AA----G-T-C-G---------T-G-C--G--TG--A-AA-GG--C-A-GG-G-G------CT-C-AA-----------C-C-T-C-T-G-G--A-G-T-G--C-G--C--A-----T--GA-T-A---C--T--G-T--GT--T-G-C-------------------------------------------------------…	Bacteria;Verrucomicrobia;Verrucomicrobiae;Verrucomicrobiales;Akkermansiaceae;Akkermansia;	Verrucomicrobia	Verrucomicrobiae	Verrucomicrobiales	Akkermansiaceae	Akkermansia	0	0	0	0	0	0	0	0	0	0	8.00E-05	0.00052	0.00026	0.00048	0.00042	0	0.00028	0.00112	0.00072	0.00052	0	0	0	0	0	0	0	0	0	0.00028	0.00048	0.00046	0.00076	HG
Otu00969	...........................................................................T--AC-GT-AG-GTG-----GCG-AG-CG-TT-GTT-CGG-AT-TTA-T-T--GG-GC-GT--A-AA-GG-GT-CT-----G-TA-G-G-A-G-------G--T-TT-A-C-T-------AAA-----A-T-T---------G-G-G--G--TG--A-AA-TC--C-C-GG-A-G------CT-C-AA-----------C-T-C-C-G-G-A--A-C-T-G--C-C--T--T-----G--AT-G-A---C--T--G-G--TA--G-A-C-------------------------------------------------------…	Bacteria;Lentisphaerae;Lentisphaeria;Victivallales;Victivallaceae;Victivallaceae_ge;	Lentisphaerae	Lentisphaeria	Victivallales	Victivallaceae	Victivallaceae_ge	0	0	0	0	0.00026	0.00016	0	0	0	0	0	0	0	0	0	0	0	0.00016	0	0	0	0	0.00012	0.00158	0.00132	0.00136	0	0	0	0	0.00028	0.00028	1.00E-04	HG
Otu00979	...........................................................................T--AC-GT-AG-GGA-----GCG-AG-CG-TT-ATC-CGG-AT-TTA-T-T--GG-GT-GT--A-AA-GG-GT-GC-----G-TA-G-A-C-G-------G--G-AA-A-A-T-------AA----G-T-T-A---------G-T-T--G--TG--A-AA-TC--C-C-TC-G-G------CT-T-AA-----------C-T-G-A-G-G-A--A-C-T-G--C-A--A--C-----T--AA-A-A---C--T--A-T--TT--T-T-C-------------------------------------------------------…	Bacteria;Firmicutes;Clostridia;Clostridiales;Ruminococcaceae;Ruminococcaceae_UCG-014;	Firmicutes	Clostridia	Clostridiales	Ruminococcaceae	Ruminococcaceae_UCG-014	0	0	0	0	8.00E-05	0.00018	0	0	0	0	2.00E-05	0.00018	0.00014	0.00026	0	0	0	0	0	0	0	0	0	0.00086	0.0011	0.00192	0	0	0	0	0.00012	0.00014	1.00E-04	HG
Otu00980	...........................................................................T--AC-GG-AG-GAT-----TCA-AG-CG-TT-ATC-CGG-AT-TTA-T-T--GG-GT-TT--A-AA-GG-GT-GC-----G-TA-G-G-C-G-------G--C-TT-T-A-T-------AA----G-T-T-A---------G-A-G--G--TG--A-AA-TC--T-C-GG-A-G------CT-C-AA-----------C-T-C-C-G-A-A--A-C-T-G--C-C--T--C-----T--AA-T-A---C--T--G-T--AT--A-G-C-------------------------------------------------------…	Bacteria;Bacteroidetes;Bacteroidia;Bacteroidales;Rikenellaceae;Alistipes;	Bacteroidetes	Bacteroidia	Bacteroidales	Rikenellaceae	Alistipes	0	0	0	0	8.00E-05	1.00E-04	0	0	0	0	2.00E-05	0.00016	0.00022	0.00028	0	0	0	0	0	0	0	0	0	0.00016	1.00E-04	0	0	0	0	0.00068	0.00138	0.00104	0.00122	HG
Otu00993	...........................................................................T--AC-GT-AG-GTG-----GCA-AG-CG-TT-ATC-CGG-AA-TTA-C-T--GG-GT-GT--A-AA-GG-GA-GC-----G-TA-G-G-C-G-------G--A-TT-T-G-T-------AA----G-T-T-G---------A-A-T--G--TG--A-AA-TC--T-A-TG-G-G------CT-C-AA-----------C-C-C-G-T-A-G--G-C-T-G--C-G--T--T-----C--AA-A-A---C--T--A-C--AA--A-T-C-------------------------------------------------------…	Bacteria;Firmicutes;Clostridia;Clostridiales;Ruminococcaceae;Ruminococcaceae_unclassified;	Firmicutes	Clostridia	Clostridiales	Ruminococcaceae	Ruminococcaceae_unclassified	0	0	5.00E-04	9.00E-04	4.00E-05	8.00E-05	0	0	0	1.00E-04	6.00E-05	0	0	0	0	0	0	0	0	0	0	0.00042	0.00072	0	0	0	0	0	0	0.00294	0	0	0	Late-GI
Otu01004	...........................................................................T--AC-GG-AG-GGT-----GCG-AG-CG-TT-ATC-CGG-AA-TTA-T-T--GG-GC-GT--A-AA-GA-GC-GC-----G-CA-G-G-T-G-------G--T-TA-A-T-T-------AA----G-T-C-T---------G-A-T--G--TG--A-AA-GC--C-C-AC-G-G------CT-C-AA-----------C-C-G-T-G-G-A--G---G-GT-C-A--T--T-----G--GA-A-A---C--T--G-G--TT--A-A-C-------------------------------------------------------…	Bacteria;Firmicutes;Erysipelotrichia;Erysipelotrichales;Erysipelotrichaceae;Turicibacter;	Firmicutes	Erysipelotrichia	Erysipelotrichales	Erysipelotrichaceae	Turicibacter	0.00084	0.00054	0.00094	7.00E-04	0.00024	0.00048	0	0	0.00114	0.00044	0.00014	0	0	0	0	0	0	0	0	0	0.00086	0	0	0	0	0	0	0.00032	0	0.00018	0	0	0	Early-GI
Otu01011	...........................................................................T--AC-GG-AG-GAT-----TCG-AG-CG-TT-ATC-CGG-AT-TTA-T-T--GG-GT-TT--A-AA-GG-GT-GC-----G-TA-G-G-T-G-------G--T-TT-T-T-T-------AA----G-T-C-A---------G-T-G--G--TT--A-AA-TA--T-G-AA-G-G------CT-C-AA-----------C-C-T-T-C-A-G--T-C-T-G--C-C--A--T-----T--GA-A-A---C--T--G-A--GA--G-A-C-------------------------------------------------------…	Bacteria;Bacteroidetes;Bacteroidia;Bacteroidales;Rikenellaceae;Rikenella;	Bacteroidetes	Bacteroidia	Bacteroidales	Rikenellaceae	Rikenella	0	0	0	0	1.00E-04	0.00018	0	0	0	0	0	2.00E-04	0.00016	0.00016	0	0	0	0	0	0	0	0	0.00016	0.0018	0.00132	0.00104	0	0	0	0	0	0.00024	0	HG
Otu01021	...........................................................................T--AC-GG-AG-GAT-----TCG-AG-CG-TT-ATC-CGG-AT-TTA-T-T--GG-GT-TT--A-AA-GG-GT-GC-----G-TA-G-G-T-G-------G--T-TT-T-A-T-------AA----G-T-C-A---------G-T-G--G--TT--A-AA-GA--T-A-GA-G-G------CT-C-AA-----------C-C-T-C-T-G-G--C-A-T-G--C-C--A--T-----T--GA-A-A---C--T--G-T--AA--G-A-C-------------------------------------------------------…	Bacteria;Bacteroidetes;Bacteroidia;Bacteroidales;Rikenellaceae;Rikenella;	Bacteroidetes	Bacteroidia	Bacteroidales	Rikenellaceae	Rikenella	0	0	0	0	0.00078	0.00064	0.00068	0.00044	0	0.00016	0.00014	0.00056	6.00E-04	0.00044	0	0	0	0	0	0	0	0	0	4.00E-05	0	0	0	0	0	0	0.00034	0.00028	0.00024	HG
Otu01028	...........................................................................T--AC-GG-AG-GAT-----CCA-AG-CG-TT-ATC-CGG-AT-TTA-T-T--GG-GT-TT--A-AA-GG-GT-GC-----G-TA-G-G-C-G-------G--T-TT-T-A-T-------AA----G-T-T-A---------G-A-G--G--TT--A-AA-TT--T-C-GG-G-G------CT-C-AA-----------C-C-C-C-G---T--T-G-T-G--C-C--T--C-----T--AA-T-A---C--T--G-T--AA--G-A-C-------------------------------------------------------…	Bacteria;Bacteroidetes;Bacteroidia;Bacteroidales;Rikenellaceae;Alistipes;	Bacteroidetes	Bacteroidia	Bacteroidales	Rikenellaceae	Alistipes	0	0	0	0	0.00038	0	0.00046	0	0	0	0	0	0	0	0	0	0	0	0	0	0	0	0	0.00044	0.00028	3.00E-04	0	0	0	0.00026	0.00062	8.00E-04	8.00E-04	HG
Otu01030	...........................................................................T--AC-GT-AG-GTG-----GCA-AG-CG-TT-ATC-CGG-AT-TTA-C-T--GG-GT-GT--A-AA-GG-GC-GT-----G-TA-G-G-C-G-------G--G-AC-T-G-T-------AA----G-T-C-A---------G-G-C--G--TG--A-AA-AC--T-A-GG-G-G------CT-C-AA-----------C-C-T-C-T-A-G--C-C-T-G--C-G--T--T-----T--GA-A-A---C--T--G-C--AG--T-T-C-------------------------------------------------------…	Bacteria;Firmicutes;Clostridia;Clostridiales;Ruminococcaceae;Ruminococcaceae_unclassified;	Firmicutes	Clostridia	Clostridiales	Ruminococcaceae	Ruminococcaceae_unclassified	0	0	0	0	0.00012	0	0	0	0	0	0.00018	0.00042	5.00E-04	5.00E-04	0	0	0	0	0	0	0	0	0	0.00022	0.00066	0.00036	0	0	0	0	0.00014	0.00024	0.00026	HG
Otu01040	...........................................................................T--AC-GA-AG-GGG-----GCG-AG-CG-TT-GTT-CGG-AA-TTA-C-T--GG-GC-GT--A-AA-GG-GT-GC-----G-TA-G-G-T-G-------G--A-TT-G-G-T-------AA----G-A-T-A---------G-T-G--G--TG--A-AA-TG--C-C-GG-G-G------CT-C-AA-----------C-C-T-C-G-G-A--A-T-T-G--C-C--A--T-----T--AT-A-A---C--T--A-T--TA--G-T-C-------------------------------------------------------…	Bacteria;Proteobacteria;Alphaproteobacteria;Rhodospirillales;uncultured;uncultured_ge;	Proteobacteria	Alphaproteobacteria	Rhodospirillales	uncultured	uncultured_ge	0	0	0	0	0.00036	5.00E-04	0.00074	0	0	0	0	0	0	0	0	0	0	0	0	0	0	0	0	8.00E-04	0.00072	0.00052	0	0	0	0	0.00072	0.00034	0.00044	HG
Otu01053	...........................................................................T--AC-GT-AG-GGG-----GCA-AG-CG-TT-ATC-CGG-AT-TTA-C-T--GG-GT-GT--A-AA-GG-GA-GC-----G-TA-G-A-C-G-------G--T-TA-G-T-T-------AA----G-T-C-A---------G-A-T--G--TG--A-AA-GC--C-C-GG-G-G------CT-C-AA-----------C-C-C-C-G-G-G--A-C-T-G--C-A--T--T-----T--GA-A-A---C--T--G-G--CA--A-A-C-------------------------------------------------------…	Bacteria;Firmicutes;Clostridia;Clostridiales;Lachnospiraceae;Lachnospiraceae_unclassified;	Firmicutes	Clostridia	Clostridiales	Lachnospiraceae	Lachnospiraceae_unclassified	0	0	0	0	0.00056	0.00034	5.00E-04	0.00028	0	0.00014	0.00014	0.00056	6.00E-04	0.00074	0	0	0	0	0	0	0	0	0	0	0	4.00E-05	0	0	0	0	0	0	0.00024	HG
Otu01068	...........................................................................T--AC-GT-AG-GGG-----GCA-AG-CG-TT-ATC-CGG-AA-TTA-T-T--GG-GC-GT--A-AA-GA-GT-GC-----G-TA-G-G-C-G-------G--T-TA-T-G-T-------AA----G-C-G-A---------G-A-G--G--TG--A-AA-GG--C-A-AT-A-G------CT-C-AA-----------C-T-A-T-T-G-T--A---A-G--C-C--T--T-----T--CG-A-A---C--T--G-C--AA--G-A-C-------------------------------------------------------…	Bacteria;Firmicutes;Clostridia;Clostridiales;Family_XIII;Anaerovorax;	Firmicutes	Clostridia	Clostridiales	Family_XIII	Anaerovorax	0	0	0	0	0.00018	0.00024	5.00E-04	0	0	6.00E-05	8.00E-05	0	0	0.00026	0	0	0	0	0	0	0	0	0	3.00E-04	0.00076	0.00056	0	0	0	6.00E-05	0.00046	0.00046	0.00076	HG
Otu01081	...........................................................................T--AC-GT-AG-GGG-----GCG-AG-CG-TT-GTT-CGG-AA-TTA-C-T--GG-GC-GT--A-AA-GC-GC-AC-----G-CA-G-G-C-G-------G--A-AT-T-G-T-------AA----G-T-C-T---------G-T-T--G--TT--A-AA-GT--C-A-GA-G-G------CT-C-AA-----------C-C-T-C-T-G-T--A-T-C-A--C-A--A--T-----A--GA-A-A---C--T--G-C--AA--A-T-C-------------------------------------------------------…	Bacteria;Synergistetes;Synergistia;Synergistales;Synergistaceae;Synergistaceae_unclassified;	Synergistetes	Synergistia	Synergistales	Synergistaceae	Synergistaceae_unclassified	0	0	0	0	8.00E-05	8.00E-05	6.00E-05	0	0	2.00E-05	3.00E-04	0.00062	0.00096	0.00144	0	0	0	0	0	0	0	0	0	0	0	0	0	0	0	6.00E-05	0.00048	0.00032	5.00E-04	HG
Otu01089	...........................................................................T--AC-GG-AG-ACT-----GCA-AG-CG-TT-ACT-CGG-AA-TTA-C-T--GG-GC-GT--A-AA-GG-GT-GC-----G-CA-G-G-C-G-------G--C-TA-G-G-T-------AT----G-T-C-A---------G-A-T--G--TT--A-AA-AT--G-C-GG-A-G------CT-T-AA-----------C-T-C-C-G-T-A--A-C---G--C-G--T--T-----T--GA-A-A---C--T--A-C--TT--G-G-C-------------------------------------------------------…	Bacteria;Verrucomicrobia;Verrucomicrobiae;Opitutales;Puniceicoccaceae;Puniceicoccaceae_unclassified;	Verrucomicrobia	Verrucomicrobiae	Opitutales	Puniceicoccaceae	Puniceicoccaceae_unclassified	0	0	0	4.00E-05	8.00E-05	0.00012	0	0	0	6.00E-05	0.00014	8.00E-05	0.00026	0.00032	0	0	0	4.00E-05	0	0	0	0	0	0.00054	0.00056	0.00068	0	0	0	1.00E-04	0.00026	0.00024	6.00E-05	HG
Otu01166	...........................................................................T--AC-GT-AG-GGG-----GCA-AG-CG-TT-ATC-CGG-AA-TTA-T-T--GG-GC-GT--A-AA-GG-GT-GC-----G-TA-G-G-C-G-------G--A-TA-A-A-C-------AA----G-T-C-T---------T-T-G--G--TC--A-AA-AT--G-C-AG-A-G------CT-C-AA-----------C-T-C-T-G-T-A--T---C-G--C-C--A--A-----G--GA-A-A---C--T--G-T--TT--A-A-C-------------------------------------------------------…	Bacteria;Tenericutes;Mollicutes;Mollicutes_unclassified;Mollicutes_unclassified;Mollicutes_unclassified;	Tenericutes	Mollicutes	Mollicutes_unclassified	Mollicutes_unclassified	Mollicutes_unclassified	0	0	0	0	0.00026	0.00012	0.00018	0	0	0	0	0	0	0	0	0	0	0	0	0	0	0	0	0.00078	0.00058	0.00066	0	0	0	0	0.00032	0.00064	0.00024	HG
Otu01176	...........................................................................T--AC-GT-AG-GTG-----GCA-AG-CG-TT-GTC-CGG-AA-TTA-C-T--GG-GT-GT--A-AA-GG-GA-GC-----G-TA-G-G-C-G-------G--G-AA-T-A-T-------AA----G-T-T-G---------A-T-T--G--TG--A-AA-TC--T-A-CG-G-G------CT-T-AA-----------C-C-T-G-T-A-G--G-C-T-G--C-G--A--T-----C--AA-A-A---C--T--A-T--AT--T-T-C-------------------------------------------------------…	Bacteria;Firmicutes;Clostridia;Clostridiales;Ruminococcaceae;GCA-900066225;	Firmicutes	Clostridia	Clostridiales	Ruminococcaceae	GCA-900066225	0	0	0	0	0	0	0	0	0	0	0	0	4.00E-04	0.00064	0	0	0	0	0	0	0	0	0	5.00E-04	7.00E-04	0.00138	0	0	0	0	0	0	0.00026	HG
Otu01233	...........................................................................T--AC-GT-AG-GTG-----GCA-AG-CG-TT-GTC-CGG-AT-TTA-C-T--GG-GT-GT--A-AA-GG-GC-GT-----G-TA-G-G-C-G-------G--G-AT-G-G-T-------AG----G-T-C-A---------G-A-T--G--TG--A-AA-TA--C-C-CA-G-G------CT-C-AA-----------C-T-T-G-G-G-A--G-C-T-G--C-A--T--T-----T--GA-A-A---C--C--A-C--CG--T-T-C-------------------------------------------------------…	Bacteria;Firmicutes;Clostridia;Clostridiales;Clostridiales_unclassified;Clostridiales_unclassified;	Firmicutes	Clostridia	Clostridiales	Clostridiales_unclassified	Clostridiales_unclassified	0	0	0	0	8.00E-05	0	0	0	0	0	1.00E-04	3.00E-04	0.00026	5.00E-04	0	0	0	4.00E-05	0	0	0	0	0	0.00034	0.00052	0.00052	0	0	0	0	0.00024	0.00018	0.00034	HG
Otu01409	...........................................................................T--AC-GG-AG-GAT-----TCG-AG-CG-TT-ATC-CGG-AT-TTA-T-T--GG-GT-TT--A-AA-GG-GT-GC-----G-TA-G-G-T-T-------G--T-AA-T-T-T-------AA----G-T-T-A---------G-T-G--G--TA--A-AA-TA--T-A-GT-G-G------CT-C-AA-----------C-C-A-T-T-T-A--T-C-C-G--C-C--A--T-----T--AA-T-A---C--T--G-A--AT--T-A-C-------------------------------------------------------…	Bacteria;Bacteroidetes;Bacteroidia;Bacteroidales;Rikenellaceae;Rikenella;	Bacteroidetes	Bacteroidia	Bacteroidales	Rikenellaceae	Rikenella	0	0	0	0	0.00032	0.00014	0	0	0	0	6.00E-05	2.00E-04	2.00E-04	0.00024	0	0	0	0	0	0	0	0	0	0	0	0	0	0	0	0.00012	0.00052	6.00E-04	0.00064	HG
