# Supplementary material for: Fine scale transitions of the microbiota and metabolome along the gastrointestinal tract of herbivorous fishes
Source: Anim Microbiome. 2022 May 23;4:33. doi: 10.1186/s42523-022-00182-z (PMC9128220; doi:10.1186/s42523-022-00182-z)
Supplement: Supplementary file 12 — Additional file 12. Abundant microbial ASVs that responded significantly to gut subsection, their associated taxonomies, enriched modules from Fig. 4, and mean relative abundances in each gut subsection. [file 42523_2022_182_MOESM12_ESM.csv]

Additional file 12: Abundant microbial ASVs that responded significantly to gut subsection, their associated taxonomies, enriched modules from Figure 4, and mean relative abundances in each gut subsection.
ASV Number	Phylum	Order	Family	Genus	p-value	Enriched Module	GI_1	GI_2	GI_3	GI_4	HG_1	HG_2	HG_3
Otu00100	Spirochaetes	Brevinematales	Brevinemataceae	Brevinema	0.01782284	Early-GI	0.00151	0.006215	0.013292	0.00898	0.001168	0.001284	0.000264
Otu00081	Firmicutes	Clostridiales	Clostridiaceae_1	Clostridiaceae_1_unclassified	0.036556033	Early-GI	0.002	0.004245	0.011004	0.010368	0.002432	0.001288	0.001828
Otu00140	Firmicutes	Clostridiales	Lachnospiraceae	Lachnospiraceae_unclassified	0.000892009	Early-GI	0.000535	0.00222	0.003136	0.005968	0.000848	0.00072	0.000156
Otu00133	Parabasalia	Parabasalia_unclassified	Parabasalia_unclassified	Parabasalia_unclassified	0.031616403	Early-GI	0.001365	0.006405	0.008856	0.002852	0.00004	0.000016	0.000048
Otu00004	Proteobacteria	Pasteurellales	Pasteurellaceae	Pasteurellaceae_unclassified	0.008081226	Early-GI	0.06658	0.002715	0.000324	0.000608	0.00042	0.000252	0.00024
Otu00015	Firmicutes	Clostridiales	Peptostreptococcaceae	Peptostreptococcaceae_unclassified	0.01926387	Early-GI	0.17421	0.08898	0.016428	0.012684	0.00644	0.008912	0.00276
Otu00032	Firmicutes	Clostridiales	Peptostreptococcaceae	Peptostreptococcaceae_unclassified	0.003817604	Early-GI	0.013635	0.02364	0.010148	0.008968	0.003012	0.003292	0.003464
Otu00092	Firmicutes	Clostridiales	Peptostreptococcaceae	Peptostreptococcaceae_unclassified	0.017888993	Early-GI	0.018095	0.006895	0.002708	0.000924	0.000388	0.000856	0.001088
Otu00005	Firmicutes	Erysipelotrichales	Erysipelotrichaceae	Turicibacter	0.002170764	Early-GI	0.045915	0.129215	0.07908	0.066856	0.030684	0.027448	0.01852
Otu00003	Proteobacteria	Vibrionales	Vibrionaceae	Vibrionaceae_unclassified	0.000432758	Early-GI	0.105245	0.14106	0.085792	0.077284	0.033504	0.032412	0.021248
Otu00107	Proteobacteria	Vibrionales	Vibrionaceae	Vibrionaceae_unclassified	0.002800356	Early-GI	0.0042	0.00909	0.003192	0.003064	0.001512	0.00182	0.001308
Otu00131	Bacteroidetes	Bacteroidales	Rikenellaceae	Alistipes	0.046925954	Late-GI	0.000105	0.0009	0.002424	0.00594	0.002348	0.002024	0.000368
Otu00165	Bacteroidetes	Bacteroidales	Rikenellaceae	Alistipes	0.034445895	Late-GI	0.00008	0.000245	0.004176	0.004572	0.001268	0.001284	0.000244
Otu00166	Bacteroidetes	Bacteroidales	Rikenellaceae	Alistipes	0.03575245	Late-GI	0	0.00011	0.002304	0.006964	0.00066	0.0006	0
Otu00027	Tenericutes	DMI	DMI_fa	DMI_ge	0.002167473	Late-GI	0.00021	0.00375	0.024432	0.033204	0.011872	0.010248	0.002988
Otu00082	Tenericutes	DMI	DMI_fa	DMI_ge	0.035904204	Late-GI	0	0.000665	0.01238	0.008912	0.00192	0.000992	0.000372
Otu00162	Tenericutes	DMI	DMI_fa	DMI_ge	0.029055304	Late-GI	0	0.00054	0.002828	0.006304	0.000992	0.000616	0.00022
Otu00122	Firmicutes	Clostridiales	Ruminococcaceae	GCA.900066225	0.000369753	Late-GI	0.00049	0.00163	0.011624	0.004768	0.00068	0.00068	0.00016
Otu00118	Firmicutes	Clostridiales	Ruminococcaceae	Ruminococcaceae_unclassified	0.045622535	Late-GI	0.000425	0.002155	0.009156	0.008364	0.00054	0.000792	0.00032
Otu00192	Firmicutes	Clostridiales	Ruminococcaceae	Ruminococcaceae_unclassified	0.005430168	Late-GI	0.000115	0.0008	0.004884	0.003556	0.000152	0.00022	0.000116
Otu00139	Firmicutes	Clostridiales	Lachnospiraceae	Tyzzerella	0.012165822	Late-GI	0.00019	0.001105	0.005536	0.0071	0.00038	0.000276	0
Otu00257	Proteobacteria	Desulfovibrionales	Desulfovibrionaceae	uncultured	0.003096733	Late-GI	0.00012	0.0008	0.005284	0.00188	0.000276	0.00026	0.000068
Otu00040	Verrucomicrobia	Verrucomicrobiales	Akkermansiaceae	Akkermansia	0.000454397	HG	0.00066	0.00017	0.000416	0.002956	0.012704	0.01074	0.017768
Otu00047	Bacteroidetes	Bacteroidales	Rikenellaceae	Alistipes	0.000239386	HG	0.000815	0.00011	0.000264	0.004172	0.013496	0.012232	0.012676
Otu00083	Bacteroidetes	Bacteroidales	Rikenellaceae	Alistipes	0.00016213	HG	0	0	0	0.000304	0.004172	0.004796	0.006392
Otu00094	Bacteroidetes	Bacteroidales	Rikenellaceae	Alistipes	7.05E-05	HG	0.000545	0	0.000372	0.0034	0.006348	0.006308	0.008816
Otu00097	Bacteroidetes	Bacteroidales	Rikenellaceae	Alistipes	0.00073462	HG	0	0	0	0.000968	0.005876	0.005224	0.007664
Otu00104	Bacteroidetes	Bacteroidales	Rikenellaceae	Alistipes	0.000390416	HG	0.000295	0.00005	0.000232	0.001184	0.005684	0.004788	0.005636
Otu00135	Bacteroidetes	Bacteroidales	Rikenellaceae	Alistipes	0.002167473	HG	0.000405	0	0.000056	0.002524	0.004032	0.003796	0.003988
Otu00159	Bacteroidetes	Bacteroidales	Rikenellaceae	Alistipes	0.007683513	HG	0.0004	0	0.000052	0.001164	0.003556	0.002992	0.003528
Otu00059	Bacteria_unclassified	Bacteria_unclassified	Bacteria_unclassified	Bacteria_unclassified	0.00013606	HG	0.000095	0.000115	0.00026	0.001316	0.012992	0.012004	0.00962
Otu00111	Firmicutes	Clostridiales	Christensenellaceae	Christensenellaceae_R.7_group	0.00013606	HG	0.00057	0.000035	0.000168	0.00094	0.00426	0.004512	0.005616
Otu00062	Firmicutes	Clostridiales	Clostridiales_vadinBB60_group	Clostridiales_vadinBB60_group_ge	6.91E-06	HG	0.000085	0.000055	0.000172	0.00208	0.01402	0.014532	0.01662
Otu00134	Firmicutes	Clostridiales	Clostridiales_vadinBB60_group	Clostridiales_vadinBB60_group_ge	0.000866493	HG	0.00009	0	0	0.00062	0.004908	0.004368	0.003244
Otu00157	Firmicutes	Clostridiales	Clostridiales_vadinBB60_group	Clostridiales_vadinBB60_group_ge	0.023984283	HG	0.000065	0.000005	0.000036	0.000528	0.003612	0.0039	0.003028
Otu00019	Proteobacteria	Desulfovibrionales	Desulfovibrionaceae	Desulfovibrio	7.05E-05	HG	0.004845	0.000145	0.00042	0.003364	0.021088	0.037776	0.032312
Otu00395	Actinobacteria	Coriobacteriales	Eggerthellaceae	Eggerthellaceae_unclassified	0.023984283	HG	0	0	0	0.000024	0.000672	0.000868	0.00258
Otu00063	Firmicutes	Clostridiales	Lachnospiraceae	Lachnospiraceae_unclassified	6.51E-07	HG	0.0013	0	0.000516	0.002888	0.009244	0.009328	0.011352
Otu00072	Firmicutes	Clostridiales	Lachnospiraceae	Lachnospiraceae_unclassified	0.019777953	HG	0.001125	0.00009	0.000456	0.002652	0.00746	0.004348	0.01018
Otu00089	Bacteroidetes	Bacteroidales	Rikenellaceae	Rikenellaceae_unclassified	0.000239386	HG	0.0003	0.00002	0.000192	0.001772	0.007976	0.007096	0.006272
Otu00069	Firmicutes	Clostridiales	Ruminococcaceae	Ruminiclostridium_5	5.68E-05	HG	0.000325	0.00006	0.000316	0.001924	0.007932	0.008868	0.011508
Otu00079	Firmicutes	Clostridiales	Ruminococcaceae	Ruminococcaceae_ge	0.000166217	HG	0.000635	0.00003	0.000092	0.001028	0.00698	0.006188	0.00896
Otu00025	Firmicutes	Clostridiales	Ruminococcaceae	Ruminococcaceae_unclassified	9.03E-05	HG	0.001385	0.000295	0.001528	0.005608	0.030156	0.02784	0.028968
Otu00061	Firmicutes	Clostridiales	Ruminococcaceae	Ruminococcaceae_unclassified	0.00010995	HG	0.000875	0.00005	0.000624	0.003896	0.012032	0.01022	0.011484
Otu00091	Firmicutes	Clostridiales	Ruminococcaceae	Ruminococcaceae_unclassified	0.000166217	HG	0.000495	0.000135	0.00026	0.0016	0.007472	0.007488	0.00964
Otu00095	Firmicutes	Clostridiales	Ruminococcaceae	Ruminococcaceae_unclassified	7.08E-05	HG	0.000105	0.000055	0.00032	0.001748	0.006364	0.006824	0.009792
Otu00137	Firmicutes	Clostridiales	Ruminococcaceae	Ruminococcaceae_unclassified	0.000371086	HG	0	0	0.000104	0.000568	0.003052	0.003256	0.006856
Otu00204	Firmicutes	Clostridiales	Ruminococcaceae	Ruminococcaceae_unclassified	0.032590752	HG	0.00049	0	0	0.000448	0.000864	0.002832	0.002216
Otu00087	Lentisphaerae	Victivallales	Victivallaceae	Victivallaceae_ge	1.27E-05	HG	0.00137	0.000025	0.000064	0.001116	0.00772	0.00664	0.007032
Otu00057	Verrucomicrobia	Verrucomicrobiales	Akkermansiaceae	Akkermansia	0.008081226	HG-F7	0.00042	0.00003	0.00014	0.000936	0.007692	0.010276	0.012852
Otu00108	Verrucomicrobia	Verrucomicrobiales	Akkermansiaceae	Akkermansia	0.001239125	HG-F7	0.000155	0	0.00004	0.000516	0.003708	0.00528	0.005744
Otu00058	Bacteroidetes	Bacteroidales	Rikenellaceae	Alistipes	0.017859643	HG-F7	0	0	0.000048	0.000468	0.005908	0.006548	0.006572
Otu00194	Bacteroidetes	Bacteroidales	Rikenellaceae	Alistipes	0.005976287	HG-F7	0	0	0	0.000352	0.002924	0.002312	0.002664
Otu00141	Bacteroidetes	Bacteroidales	Bacteroidales_unclassified	Bacteroidales_unclassified	0.003527216	HG-F7	0	0	0	0.000228	0.003956	0.004496	0.005416
Otu00090	Bacteroidetes	Bacteroidales	Rikenellaceae	dgA.11_gut_group	0.00029778	HG-F7	0	0.000015	0.000144	0.000568	0.00394	0.00358	0.00432
Otu00207	Firmicutes	Clostridiales	Lachnospiraceae	Lachnospiraceae_unclassified	0.000460033	HG-F7	0	0	0	0.000104	0.001728	0.002052	0.00364
Otu00132	Bacteroidetes	Bacteroidales	Paludibacteraceae	Paludibacteraceae_unclassified	0.023423322	HG-F7	0	0	0	0.000124	0.004828	0.00398	0.003512
Otu00156	Proteobacteria	Rhodospirillales	uncultured	uncultured_ge	0.001117873	HG-F7	0	0.000015	0.000076	0.000328	0.003616	0.003816	0.0034
