# Supplementary material for: Fine scale transitions of the microbiota and metabolome along the gastrointestinal tract of herbivorous fishes
Source: Anim Microbiome. 2022 May 23;4:33. doi: 10.1186/s42523-022-00182-z (PMC9128220; doi:10.1186/s42523-022-00182-z)
Supplement: Supplementary file 13 — Additional file 13. Abundant metabolite features that responded significantly to gut subsection, their associated ClassyFire chemical groups, enriched modules from Fig. 6, and mean relative abundances in each gut subsection. [file 42523_2022_182_MOESM13_ESM.csv]

Additional file 13: Abundant metabolite features that responded significantly to gut subsection, their associated ClassyFire chemical groups, enriched modules from Figure 6, and mean relative abundances in each gut subsection.
Metabolite ID	m.z	Retention Time	Common Name	ClassyFire Superclass	ClassyFire Class	ClassyFire Subclass	ClassyFire Parent.Level.1	p-value	Enriched Module	GI_1	GI_2	GI_3	GI_4	HG_1	HG_2	HG_3
25	214.11	1.5672525	Kainic Acid	Organic acids and derivatives	Carboxylic acids and derivatives	Amino acids, peptides, and analogues	Amino acids and derivatives	0.006628	HG	0.003923	0	7.70E-05	0.003976	0.015411	0.010553	0.009282
90	454.29	6.464679792	16:0 Lyso PE	Lipids and lipid-like molecules	Glycerophospholipids	Glycerophosphoethanolamines	Lysophosphatidylethanolamines	0.000148	HG	0.000351	0	0.000106	0.001029	0.008415	0.008434	0.010428
91	165.05	0.881627517	Tyrosine	Organic acids and derivatives	Carboxylic acids and derivatives	Amino acids, peptides, and analogues	Amino acids and derivatives	0.034824	GI	0.01002	0.007382	0.005136	0.00669	0.000481	0.001108	0.002054
99	426.26	5.932470202	14:0 Lyso PE	Lipids and lipid-like molecules	Glycerophospholipids	Glycerophosphoethanolamines	Glycerophosphoethanolamines	0.006348	HG	0	0	0	0.000647	0.003963	0.004497	0.008039
104	440.28	6.158697967	CHEBI:143761	Lipids and lipid-like molecules	Fatty Acyls	Fatty amides	N-acyl amines	7.37E-05	HG	0	0	0	0.002569	0.011077	0.009349	0.011527
106	188.07	2.600465909	Tryptophan	Organoheterocyclic compounds	Indoles and derivatives	Indolyl carboxylic acids and derivatives	Indolyl carboxylic acids and derivatives	1.35E-05	Early GI	0.071935	0.042454	0.032549	0.02369	0.011425	0.00684	0.007065
118	205.1	2.601979386	Tryptophan	Organoheterocyclic compounds	Indoles and derivatives	Indolyl carboxylic acids and derivatives	Indolyl carboxylic acids and derivatives	3.57E-05	Early GI	0.042715	0.025536	0.019502	0.01415	0.005558	0.003498	0.002994
126	441.26	6.795651389	16:0 PG	Lipids and lipid-like molecules	Glycerophospholipids	Glycerophosphoglycerols	Lysophosphatidylglycerols	0.000564	HG	0	0.000402	0.004243	0.004214	0.006124	0.006051	0.004781
141	507.27	7.409449744	16:0 Lyso PG	Lipids and lipid-like molecules	Glycerophospholipids	Glycerophosphoglycerols	Lysophosphatidylglycerols	0.021189	HG	7.29E-05	0.000311	0.00113	0.002983	0.004405	0.004433	0.002733
151	485.29	7.418996561	2-hydroxy-3-(2-hydroxyacetoxy)propyl palmitate	NA	NA	NA	NA	0.004992	HG	0.000115	0.000309	0.001023	0.002946	0.004315	0.003777	0.003051
153	247.13	1.493374206	Glu-Gly	Organic acids and derivatives	Carboxylic acids and derivatives	Amino acids, peptides, and analogues	Peptides	0.024251	GI	0.004466	0.004424	0.004197	0.001937	0.000639	0.000362	0.000193
167	149.06	1.473443356	N-hydroxy MDA	Organoheterocyclic compounds	Benzodioxoles	Benzodioxoles	Benzodioxoles	6.39E-05	GI	0.005187	0.003741	0.00381	0.002824	0.00128	0.000594	0.000701
169	517.32	6.104153056	Sulfated chenodeoxycholic acid	Lipids and lipid-like molecules	Steroids and steroid derivatives	Bile acids, alcohols and derivatives	Hydroxy bile acids, alcohols and derivatives	0.022618	GI	0.006043	0.01181	0.003213	0.001703	0.00039	0.000562	0
171	357.28	6.277487664	Deoxycholic acid	Lipids and lipid-like molecules	Steroids and steroid derivatives	Bile acids, alcohols and derivatives	Hydroxy bile acids, alcohols and derivatives	2.30E-06	GI	0.030378	0.084727	0.054411	0.02566	0.003022	0.003921	0.002112
195	281.11	2.937430044	Asp-Phe	Organic acids and derivatives	Carboxylic acids and derivatives	Amino acids, peptides, and analogues	Peptides	0.022167	GI	0.000678	0.001295	0.002	0.001162	0	0.000291	0
210	359.29	7.240912308	Lithocholic acid	Lipids and lipid-like molecules	Steroids and steroid derivatives	Bile acids, alcohols and derivatives	Hydroxy bile acids, alcohols and derivatives	0.022069	GI	0.000211	0.002383	0.002226	0.002638	0	0.000438	0.000667
246	357.28	5.780734983	Chenodeoxycholic acid	Lipids and lipid-like molecules	Steroids and steroid derivatives	Bile acids, alcohols and derivatives	Hydroxy bile acids, alcohols and derivatives	0.001774	GI	0.003652	0.017325	0.018395	0.009913	0.002505	0.002999	0.000686
261	373.27	5.958677684	Cholic acid	Lipids and lipid-like molecules	Steroids and steroid derivatives	Bile acids, alcohols and derivatives	Hydroxy bile acids, alcohols and derivatives	0.000807	GI	0.000473	0.005885	0.003944	0.000247	0	0	0
390	394.2	3.899405357	Leu-Asp-Phe	Organic acids and derivatives	Carboxylic acids and derivatives	Amino acids, peptides, and analogues	Peptides	0.02741	GI	0.000209	0.000215	0.000873	0.00014	0	0.000125	0
395	131.05	1.475800731	4-Methoxychalcone	Phenylpropanoids and polyketides	Linear 1,3-diarylpropanoids	Chalcones and dihydrochalcones	Retrochalcones	0.000322	GI	0.001613	0.001149	0.001179	0.000509	0.000319	0.000178	0.000197
401	332.18	3.095012209	Asp-Val	Organic acids and derivatives	Carboxylic acids and derivatives	Amino acids, peptides, and analogues	Peptides	0.03779	GI	0.000715	6.54E-05	0.000867	0.001115	0.000585	0.000807	0.000705
459	261.14	2.491909333	Glu-Leu	Organic acids and derivatives	Carboxylic acids and derivatives	Amino acids, peptides, and analogues	Peptides	0.013063	Early GI	0.00534	0.001188	0.000575	0.000142	0	0	0
513	258.11	0.653304722	Glycerophosphocholine	Lipids and lipid-like molecules	Glycerophospholipids	Glycerophosphocholines	Glycerophosphocholines	0.021382	Early GI	0.00136	0.000331	0.000327	0	0	0	0
518	261.14	3.044829358	Glu-Ala	Organic acids and derivatives	Carboxylic acids and derivatives	Amino acids, peptides, and analogues	Peptides	0.000226	Early GI	0.008788	0.003834	0.001162	0.000818	0.000226	0	0
525	295.13	3.352127193	Glu-Phe	Organic acids and derivatives	Carboxylic acids and derivatives	Amino acids, peptides, and analogues	Peptides	0.000139	Early GI	0.005625	0.001631	0.000535	0.000454	0	0	0
530	279.1	1.343560959	Glu-Cys	Organic acids and derivatives	Carboxylic acids and derivatives	Amino acids, peptides, and analogues	Peptides	1.54E-05	Early GI	0.002246	0.000538	0.000299	2.83E-05	0	0	0
536	146.06	2.603429861	Methanone	Organoheterocyclic compounds	Indoles and derivatives	Naphthoylindoles	Naphthoylindoles	0.000282	Early GI	0.003047	0.001498	0.001089	0.000452	0	0	0
551	311.12	1.773436164	Glu-Tyr	Organic acids and derivatives	Carboxylic acids and derivatives	Amino acids, peptides, and analogues	Peptides	0.013063	Early GI	0.002143	0.000918	0.000161	0	0	0	0
640	384.12	2.264580769	Succinoadenosine	Nucleosides, nucleotides, and analogues	Purine nucleosides	Purine nucleosides	Purine nucleosides	0.015362	Early GI	0.001341	0.000173	0	0	0	0	0
644	464.28	5.376849722	Taurodeoxycholic acid	Lipids and lipid-like molecules	Steroids and steroid derivatives	Bile acids, alcohols and derivatives	Taurinated bile acids and derivatives	0.006	Early GI	0.022482	0.007432	0	0	0	0	0
645	482.29	5.083041667	Taurodeoxycholic acid	Lipids and lipid-like molecules	Steroids and steroid derivatives	Bile acids, alcohols and derivatives	Taurinated bile acids and derivatives	0.019252	Early GI	0.015323	0.00632	0	0	0	0	0
647	375.29	6.240449296	3-ketolithocholic acid	Lipids and lipid-like molecules	Steroids and steroid derivatives	Bile acids, alcohols and derivatives	Bile acids, alcohols and derivatives	2.47E-05	GI	0.004687	0.012503	0.005272	0.003052	0	0	0
648	391.28	5.942993376	Cholic acid	Lipids and lipid-like molecules	Steroids and steroid derivatives	Bile acids, alcohols and derivatives	Hydroxy bile acids, alcohols and derivatives	0.000282	GI	0.001141	0.00426	0.00915	0.002127	0	0	0
649	785.59	6.264117143	Deoxycholic acid	Lipids and lipid-like molecules	Steroids and steroid derivatives	Bile acids, alcohols and derivatives	Hydroxy bile acids, alcohols and derivatives	3.57E-05	GI	0	0.011507	0.002839	0	0	0	0
650	466.3	6.12168224	Taurolithocholic acid	Lipids and lipid-like molecules	Steroids and steroid derivatives	Bile acids, alcohols and derivatives	Taurinated bile acids and derivatives	0.038172	Early GI	0.006038	0.002964	0	0	0	0	0
667	533.31	5.532235294	Sulfated cyprinol	Lipids and lipid-like molecules	Steroids and steroid derivatives	Bile acids, alcohols and derivatives	Hydroxy bile acids, alcohols and derivatives	0.017403	Early GI	0.003388	0.001317	6.32E-05	0	0	0	0
670	499.31	6.068433854	Sulfated cyprinol	Lipids and lipid-like molecules	Steroids and steroid derivatives	Bile acids, alcohols and derivatives	Hydroxy bile acids, alcohols and derivatives	0.021533	GI	0.001655	0.003733	0.001031	0.000284	0	0	0
687	339.27	6.270112681	Hydroxypregnenolone	Lipids and lipid-like molecules	Steroids and steroid derivatives	Hydroxysteroids	21-hydroxysteroids	0.000139	GI	0.000255	0.001656	0.000799	0	0	0	0
690	522.29	5.126872956	Taurochenodeoxycholic acid	Lipids and lipid-like molecules	Steroids and steroid derivatives	Bile acids, alcohols and derivatives	Taurinated bile acids and derivatives	0.044721	Early GI	0.000568	0.000845	0	0	0	0	0
712	555.3	5.537056289	Sulfated bufol	Lipids and lipid-like molecules	Steroids and steroid derivatives	Bile acids, alcohols and derivatives	Hydroxy bile acids, alcohols and derivatives	0.006896	Early GI	0.000934	0.000562	0	0	0	0	0
714	515.3	5.677512634	Sulfated bufol	Lipids and lipid-like molecules	Steroids and steroid derivatives	Bile acids, alcohols and derivatives	Hydroxy bile acids, alcohols and derivatives	8.41E-06	Early GI	0.000855	0.000148	0	0	0	0	0
722	343.2	3.391014545	Asn-Leu-Leu	Organic acids and derivatives	Carboxylic acids and derivatives	Amino acids, peptides, and analogues	Peptides	0.008552	GI	0.000809	0.000875	0.0006	0	0	0	0
724	506.29	6.083654924	Taurolithocholic acid	Lipids and lipid-like molecules	Steroids and steroid derivatives	Bile acids, alcohols and derivatives	Taurinated bile acids and derivatives	0.021533	Early GI	0.001349	0.000472	0	0	0	0	0
749	297.11	1.369391844	Asp-Tyr	Organic acids and derivatives	Carboxylic acids and derivatives	Amino acids, peptides, and analogues	Peptides	0.008488	GI	0.000234	0.001145	0.001525	0.000473	0	0.000129	0
788	290.17	1.563003646	Adipoylcarnitine	Lipids and lipid-like molecules	Fatty Acyls	Fatty acid esters	Acyl carnitines	0.046141	GI	0.000758	0	0.000759	0.000577	0	0	0
857	785.59	5.75419537	Chenodeoxycholic acid	Lipids and lipid-like molecules	Steroids and steroid derivatives	Bile acids, alcohols and derivatives	Hydroxy bile acids, alcohols and derivatives	0.003117	GI	0	0.001537	0.000723	0	0	0	0
